# Supplementary material for: Genomic and phylogenetic characterisation of an imported case of SARS-CoV-2 in Amazonas State, Brazil
Source: Mem Inst Oswaldo Cruz. 2020 Sep 25;115:e200310. doi: 10.1590/0074-02760200310 (PMC7523504; doi:10.1590/0074-02760200310)
Supplement: Supplementary file 2 [file 1678-8060-mioc-115-e200310-s2.xlsx]

## Sheet: TABLE IV
TABLE IV - We gratefully acknowledge the authors, originating and submitting laboratories of the sequences from GISAID’s EpiFlu™ Database on which this research is based. The list is detailed below.
All submitters of data may be contacted directly via www.gisaid.org
Accession No.	Virus name	Collected	Originating laboratory	Submitting laboratory	Authors
EPI_ISL_417141	hCoV-19/USA/WA-S88/2020	2020-03-01	Washington State Department of Health	Seattle Flu Study	Chu etl al
EPI_ISL_417142	hCoV-19/USA/WA-S89/2020	2020-02-29	Washington State Department of Health	Seattle Flu Study	Chu etl al
EPI_ISL_417140	hCoV-19/USA/WA-S87/2020	2020-03-01	Washington State Department of Health	Seattle Flu Study	Chu etl al
EPI_ISL_417145	hCoV-19/USA/WA-S92/2020	2020-02-29	Washington State Department of Health	Seattle Flu Study	Chu etl al
EPI_ISL_417146	hCoV-19/USA/WA-S93/2020	2020-02-29	Washington State Department of Health	Seattle Flu Study	Chu etl al
EPI_ISL_417143	hCoV-19/USA/WA-S90/2020	2020-02-29	Washington State Department of Health	Seattle Flu Study	Chu etl al
EPI_ISL_417144	hCoV-19/USA/WA-S91/2020	2020-03-02	Washington State Department of Health	Seattle Flu Study	Chu etl al
EPI_ISL_417149	hCoV-19/USA/WA-S96/2020	2020-02-28	Washington State Department of Health	Seattle Flu Study	Chu etl al
EPI_ISL_417147	hCoV-19/USA/WA-S94/2020	2020-02-28	Washington State Department of Health	Seattle Flu Study	Chu etl al
EPI_ISL_417148	hCoV-19/USA/WA-S95/2020	2020-02-28	Washington State Department of Health	Seattle Flu Study	Chu etl al
EPI_ISL_417130	hCoV-19/USA/WA-S77/2020	2020-03-05	Washington State Department of Health	Seattle Flu Study	Chu etl al
EPI_ISL_417131	hCoV-19/USA/WA-S78/2020	2020-03-05	Washington State Department of Health	Seattle Flu Study	Chu etl al
EPI_ISL_417134	hCoV-19/USA/WA-S81/2020	2020-02-26	Washington State Department of Health	Seattle Flu Study	Chu etl al
EPI_ISL_417135	hCoV-19/USA/WA-S82/2020	2020-02-22	Washington State Department of Health	Seattle Flu Study	Chu etl al
EPI_ISL_417132	hCoV-19/USA/WA-S79/2020	2020-03-05	Washington State Department of Health	Seattle Flu Study	Chu etl al
EPI_ISL_417133	hCoV-19/USA/WA-S80/2020	2020-03-05	Washington State Department of Health	Seattle Flu Study	Chu etl al
EPI_ISL_417138	hCoV-19/USA/WA-S85/2020	2020-03-05	Washington State Department of Health	Seattle Flu Study	Chu etl al
EPI_ISL_417139	hCoV-19/USA/WA-S86/2020	2020-03-01	Washington State Department of Health	Seattle Flu Study	Chu etl al
EPI_ISL_417136	hCoV-19/USA/WA-S83/2020	2020-03-05	Washington State Department of Health	Seattle Flu Study	Chu etl al
EPI_ISL_417137	hCoV-19/USA/WA-S84/2020	2020-02-21	Washington State Department of Health	Seattle Flu Study	Chu etl al
EPI_ISL_417163	hCoV-19/USA/WA-S110/2020	2020-03-05	Seattle Flu Study	Seattle Flu Study	Chu etl al
EPI_ISL_417164	hCoV-19/USA/WA-S111/2020	2020-03-07	Seattle Flu Study	Seattle Flu Study	Chu etl al
EPI_ISL_417161	hCoV-19/USA/WA-S108/2020	2020-02-29	Washington State Department of Health	Seattle Flu Study	Chu etl al
EPI_ISL_417162	hCoV-19/USA/WA-S109/2020	2020-03-01	Washington State Department of Health	Seattle Flu Study	Chu etl al
EPI_ISL_417167	hCoV-19/USA/WA-S114/2020	2020-03-05	Washington State Department of Health	Seattle Flu Study	Chu etl al
EPI_ISL_417168	hCoV-19/USA/WA-S115/2020	2020-02-29	Washington State Department of Health	Seattle Flu Study	Chu etl al
EPI_ISL_417165	hCoV-19/USA/WA-S112/2020	2020-03-08	Seattle Flu Study	Seattle Flu Study	Chu etl al
EPI_ISL_417166	hCoV-19/USA/WA-S113/2020	2020-02-29	Washington State Department of Health	Seattle Flu Study	Chu etl al
EPI_ISL_417169	hCoV-19/USA/WA-S116/2020	2020-03-02	Washington State Department of Health	Seattle Flu Study	Chu etl al
EPI_ISL_410532	hCoV-19/Japan/OS-20-07-1/2020	2020-01-23	Dept. of Pathology, National Institute of Infectious Diseases	Pathogen Genomics Center, National Institute of Infectious Diseases	Tsuyoshi Sekizuka, Harutaka Katano, Shutoku Matsuyama, Naganori Nao, Kazuya Shirato, Motoi Suzuki, Hideki Hasegawa, Takaji Wakita, Makoto Takeda, Tadaki Suzuki, Makoto Kuroda
EPI_ISL_410531	hCoV-19/Japan/NA-20-05-1/2020	2020-01-25	Dept. of Pathology, National Institute of Infectious Diseases	Pathogen Genomics Center, National Institute of Infectious Diseases	Tsuyoshi Sekizuka, Harutaka Katano, Shutoku Matsuyama, Naganori Nao, Kazuya Shirato, Motoi Suzuki, Hideki Hasegawa, Takaji Wakita, Makoto Takeda, Tadaki Suzuki, Makoto Kuroda
EPI_ISL_417160	hCoV-19/USA/WA-S107/2020	2020-02-29	Washington State Department of Health	Seattle Flu Study	Chu etl al
EPI_ISL_417152	hCoV-19/USA/WA-S99/2020	2020-02-28	Washington State Department of Health	Seattle Flu Study	Chu etl al
EPI_ISL_417153	hCoV-19/USA/WA-S100/2020	2020-02-29	Washington State Department of Health	Seattle Flu Study	Chu etl al
EPI_ISL_417150	hCoV-19/USA/WA-S97/2020	2020-02-28	Washington State Department of Health	Seattle Flu Study	Chu etl al
EPI_ISL_417151	hCoV-19/USA/WA-S98/2020	2020-02-29	Washington State Department of Health	Seattle Flu Study	Chu etl al
EPI_ISL_417156	hCoV-19/USA/WA-S103/2020	2020-02-28	Washington State Department of Health	Seattle Flu Study	Chu etl al
EPI_ISL_417157	hCoV-19/USA/WA-S104/2020	2020-03-05	Washington State Department of Health	Seattle Flu Study	Chu etl al
EPI_ISL_417154	hCoV-19/USA/WA-S101/2020	2020-02-28	Washington State Department of Health	Seattle Flu Study	Chu etl al
EPI_ISL_417155	hCoV-19/USA/WA-S102/2020	2020-02-28	Washington State Department of Health	Seattle Flu Study	Chu etl al
EPI_ISL_417158	hCoV-19/USA/WA-S105/2020	2020-02-28	Washington State Department of Health	Seattle Flu Study	Chu etl al
EPI_ISL_417159	hCoV-19/USA/WA-S106/2020	2020-02-29	Washington State Department of Health	Seattle Flu Study	Chu etl al
EPI_ISL_417185	hCoV-19/Hong Kong/Case28_30012020/2020	2020-02-09	Department of Pathology, United Christian Hospital	Department of Health Technology and Informatics, Faculty of Health and Social Science, The Hong Kong Polytechnic University	Kenneth Siu-Sing LEUNG, Timothy Ting-Leung NG, Alan Ka-Lun WU, Miranda Chong-Yee YAU, Hiu-Yin LAO, Ming-Pan CHOI, Kingsley King-Gee TAM, Lam-Kwong LEE, Barry Kin-Chung WONG, Alex Yat-Man HO, Kam-Tong Yip, Kwok-Cheung LUNG, Raymond Wai-To LIU, Eugene Yuk-Keung TSO, Wai-Shing LEUNG, Man-Chun CHAN, Yuk-Yung NG, Kit-Man SIN, Kitty Sau-Chun FUNG, Sandy Ka-Yee CHAU, Wing-Kin TO, Tak-Lun Que, David Ho-K…
EPI_ISL_417186	hCoV-19/South Africa/R03006-20/2020	2020-03-07	National Institute for Communicable Diseases of the National Health Laboratory Service	National Institute for Communicable Diseases of the National Health Laboratory Service	Allam M, Kwenda S, van Heusden P, Khumalo Z, Mohale T, Subramoney K, von Gottberg, A, Ismail A, Bhiman JN
EPI_ISL_417183	hCoV-19/Hong Kong/Case23_26012020/2020	2020-01-30	Department of Clinical Pathology, Pamela Youde Nethersole Eastern Hospital	Department of Health Technology and Informatics, Faculty of Health and Social Science, The Hong Kong Polytechnic University	Kenneth Siu-Sing LEUNG, Timothy Ting-Leung NG, Alan Ka-Lun WU, Miranda Chong-Yee YAU, Hiu-Yin LAO, Ming-Pan CHOI, Kingsley King-Gee TAM, Lam-Kwong LEE, Barry Kin-Chung WONG, Alex Yat-Man HO, Kam-Tong Yip, Kwok-Cheung LUNG, Raymond Wai-To LIU, Eugene Yuk-Keung TSO, Wai-Shing LEUNG, Man-Chun CHAN, Yuk-Yung NG, Kit-Man SIN, Kitty Sau-Chun FUNG, Sandy Ka-Yee CHAU, Wing-Kin TO, Tak-Lun Que, David Ho-K…
EPI_ISL_417184	hCoV-19/Hong Kong/Case27_30012020/2020	2020-02-08	Department of Clinical Pathology, Pamela Youde Nethersole Eastern Hospital	Department of Health Technology and Informatics, Faculty of Health and Social Science, The Hong Kong Polytechnic University	Kenneth Siu-Sing LEUNG, Timothy Ting-Leung NG, Alan Ka-Lun WU, Miranda Chong-Yee YAU, Hiu-Yin LAO, Ming-Pan CHOI, Kingsley King-Gee TAM, Lam-Kwong LEE, Barry Kin-Chung WONG, Alex Yat-Man HO, Kam-Tong Yip, Kwok-Cheung LUNG, Raymond Wai-To LIU, Eugene Yuk-Keung TSO, Wai-Shing LEUNG, Man-Chun CHAN, Yuk-Yung NG, Kit-Man SIN, Kitty Sau-Chun FUNG, Sandy Ka-Yee CHAU, Wing-Kin TO, Tak-Lun Que, David Ho-K…
EPI_ISL_417189	hCoV-19/USA/MN4-MDH4/2020	2020-03-09	Minnesota Department of Health, Public Health Laboratory	Minnesota Department of Health, Public Health Laboratory	Matt Plumb, Jake Garfin and Xiong Wang
EPI_ISL_417187	hCoV-19/Hong Kong/Case29_01022020/2020	2020-02-08	Department of Clinical Pathology, Pamela Youde Nethersole Eastern Hospital	Department of Health Technology and Informatics, Faculty of Health and Social Science, The Hong Kong Polytechnic University	Kenneth Siu-Sing LEUNG, Timothy Ting-Leung NG, Alan Ka-Lun WU, Miranda Chong-Yee YAU, Hiu-Yin LAO, Ming-Pan CHOI, Kingsley King-Gee TAM, Lam-Kwong LEE, Barry Kin-Chung WONG, Alex Yat-Man HO, Kam-Tong Yip, Kwok-Cheung LUNG, Raymond Wai-To LIU, Eugene Yuk-Keung TSO, Wai-Shing LEUNG, Man-Chun CHAN, Yuk-Yung NG, Kit-Man SIN, Kitty Sau-Chun FUNG, Sandy Ka-Yee CHAU, Wing-Kin TO, Tak-Lun Que, David Ho-K…
EPI_ISL_417188	hCoV-19/Hong Kong/Case30_29012020/2020	2020-02-08	Department of Clinical Pathology, Pamela Youde Nethersole Eastern Hospital	Department of Health Technology and Informatics, Faculty of Health and Social Science, The Hong Kong Polytechnic University	Kenneth Siu-Sing LEUNG, Timothy Ting-Leung NG, Alan Ka-Lun WU, Miranda Chong-Yee YAU, Hiu-Yin LAO, Ming-Pan CHOI, Kingsley King-Gee TAM, Lam-Kwong LEE, Barry Kin-Chung WONG, Alex Yat-Man HO, Kam-Tong Yip, Kwok-Cheung LUNG, Raymond Wai-To LIU, Eugene Yuk-Keung TSO, Wai-Shing LEUNG, Man-Chun CHAN, Yuk-Yung NG, Kit-Man SIN, Kitty Sau-Chun FUNG, Sandy Ka-Yee CHAU, Wing-Kin TO, Tak-Lun Que, David Ho-K…
EPI_ISL_410546	hCoV-19/Italy/INMI1-cs/2020	2020-01-31	INMI Lazzaro Spallanzani IRCCS	Laboratory of Virology, INMI Lazzaro Spallanzani IRCCS	Maria R. Capobianchi, Cesare E. M. Gruber, Martina Rueca, Fabrizio Carletti, Barbara Bartolini, Francesco Messina, Emanuela Giombini, Francesca Colavita, Concetta Castilletti, Eleonora Lalle, Emanuele Nicastri, Giuseppe Ippolito.
EPI_ISL_410545	hCoV-19/Italy/INMI1-isl/2020	2020-01-29	INMI Lazzaro Spallanzani IRCCS	Laboratory of Virology, INMI Lazzaro Spallanzani IRCCS	Maria R. Capobianchi, Cesare E. M. Gruber, Martina Rueca, Barbara Bartolini, Francesco Messina, Emanuela Giombini, Francesca Colavita, Concetta Castilletti, Eleonora Lalle, Fabrizio Carletti, Emanuele Nicastri, Giuseppe Ippolito.
EPI_ISL_410544	hCoV-19/pangolin/Guangdong/P2S/2019	2019	Beijing Institute of Microbiology and Epidemiology	Beijing Institute of Microbiology and Epidemiology	Wu-Chun Cao; Tommy Tsan-Yuk Lam; Na Jia; Ya-Wei Zhang; Jia-Fu Jiang; Bao-Gui Jiang
EPI_ISL_417181	hCoV-19/Hong Kong/Case19_04022020/2020	2020-02-05	Department of Pathology, United Christian Hospital	Department of Health Technology and Informatics, Faculty of Health and Social Science, The Hong Kong Polytechnic University	Kenneth Siu-Sing LEUNG, Timothy Ting-Leung NG, Alan Ka-Lun WU, Miranda Chong-Yee YAU, Hiu-Yin LAO, Ming-Pan CHOI, Kingsley King-Gee TAM, Lam-Kwong LEE, Barry Kin-Chung WONG, Alex Yat-Man HO, Kam-Tong Yip, Kwok-Cheung LUNG, Raymond Wai-To LIU, Eugene Yuk-Keung TSO, Wai-Shing LEUNG, Man-Chun CHAN, Yuk-Yung NG, Kit-Man SIN, Kitty Sau-Chun FUNG, Sandy Ka-Yee CHAU, Wing-Kin TO, Tak-Lun Que, David Ho-K…
EPI_ISL_417182	hCoV-19/Hong Kong/Case20_30012020/2020	2020-02-05	Department of Pathology, United Christian Hospital	Department of Health Technology and Informatics, Faculty of Health and Social Science, The Hong Kong Polytechnic University	Kenneth Siu-Sing LEUNG, Timothy Ting-Leung NG, Alan Ka-Lun WU, Miranda Chong-Yee YAU, Hiu-Yin LAO, Ming-Pan CHOI, Kingsley King-Gee TAM, Lam-Kwong LEE, Barry Kin-Chung WONG, Alex Yat-Man HO, Kam-Tong Yip, Kwok-Cheung LUNG, Raymond Wai-To LIU, Eugene Yuk-Keung TSO, Wai-Shing LEUNG, Man-Chun CHAN, Yuk-Yung NG, Kit-Man SIN, Kitty Sau-Chun FUNG, Sandy Ka-Yee CHAU, Wing-Kin TO, Tak-Lun Que, David Ho-K…
EPI_ISL_417180	hCoV-19/Hong Kong/Case17_22012020/2020	2020-02-03	Department of Pathology, United Christian Hospital	Department of Health Technology and Informatics, Faculty of Health and Social Science, The Hong Kong Polytechnic University	Kenneth Siu-Sing LEUNG, Timothy Ting-Leung NG, Alan Ka-Lun WU, Miranda Chong-Yee YAU, Hiu-Yin LAO, Ming-Pan CHOI, Kingsley King-Gee TAM, Lam-Kwong LEE, Barry Kin-Chung WONG, Alex Yat-Man HO, Kam-Tong Yip, Kwok-Cheung LUNG, Raymond Wai-To LIU, Eugene Yuk-Keung TSO, Wai-Shing LEUNG, Man-Chun CHAN, Yuk-Yung NG, Kit-Man SIN, Kitty Sau-Chun FUNG, Sandy Ka-Yee CHAU, Wing-Kin TO, Tak-Lun Que, David Ho-K…
EPI_ISL_417174	hCoV-19/USA/WA-S121/2020	2020-03-01	Washington State Department of Health	Seattle Flu Study	Chu etl al
EPI_ISL_417175	hCoV-19/USA/WA-S122/2020	2020-03-02	Washington State Department of Health	Seattle Flu Study	Chu etl al
EPI_ISL_417172	hCoV-19/USA/WA-S119/2020	2020-02-29	Washington State Department of Health	Seattle Flu Study	Chu etl al
EPI_ISL_417173	hCoV-19/USA/WA-S120/2020	2020-03-01	Washington State Department of Health	Seattle Flu Study	Chu etl al
EPI_ISL_417178	hCoV-19/Hong Kong/Case6_21012020/2020	2020-01-25	Department of Pathology, Princess Margaret Hospital	Department of Health Technology and Informatics, Faculty of Health and Social Science, The Hong Kong Polytechnic University	Kenneth Siu-Sing LEUNG, Timothy Ting-Leung NG, Alan Ka-Lun WU, Miranda Chong-Yee YAU, Hiu-Yin LAO, Ming-Pan CHOI, Kingsley King-Gee TAM, Lam-Kwong LEE, Barry Kin-Chung WONG, Alex Yat-Man HO, Kam-Tong Yip, Kwok-Cheung LUNG, Raymond Wai-To LIU, Eugene Yuk-Keung TSO, Wai-Shing LEUNG, Man-Chun CHAN, Yuk-Yung NG, Kit-Man SIN, Kitty Sau-Chun FUNG, Sandy Ka-Yee CHAU, Wing-Kin TO, Tak-Lun Que, David Ho-K…
EPI_ISL_417179	hCoV-19/Hong Kong/Case12_22012020/2020	2020-01-30	Department of Pathology, Princess Margaret Hospital	Department of Health Technology and Informatics, Faculty of Health and Social Science, The Hong Kong Polytechnic University	Kenneth Siu-Sing LEUNG, Timothy Ting-Leung NG, Alan Ka-Lun WU, Miranda Chong-Yee YAU, Hiu-Yin LAO, Ming-Pan CHOI, Kingsley King-Gee TAM, Lam-Kwong LEE, Barry Kin-Chung WONG, Alex Yat-Man HO, Kam-Tong Yip, Kwok-Cheung LUNG, Raymond Wai-To LIU, Eugene Yuk-Keung TSO, Wai-Shing LEUNG, Man-Chun CHAN, Yuk-Yung NG, Kit-Man SIN, Kitty Sau-Chun FUNG, Sandy Ka-Yee CHAU, Wing-Kin TO, Tak-Lun Que, David Ho-K…
EPI_ISL_417176	hCoV-19/Hong Kong/Case1_21012020/2020	2020-01-21	Department of Pathology, Princess Margaret Hospital	Department of Health Technology and Informatics, Faculty of Health and Social Science, The Hong Kong Polytechnic University	Kenneth Siu-Sing LEUNG, Timothy Ting-Leung NG, Alan Ka-Lun WU, Miranda Chong-Yee YAU, Hiu-Yin LAO, Ming-Pan CHOI, Kingsley King-Gee TAM, Lam-Kwong LEE, Barry Kin-Chung WONG, Alex Yat-Man HO, Kam-Tong Yip, Kwok-Cheung LUNG, Raymond Wai-To LIU, Eugene Yuk-Keung TSO, Wai-Shing LEUNG, Man-Chun CHAN, Yuk-Yung NG, Kit-Man SIN, Kitty Sau-Chun FUNG, Sandy Ka-Yee CHAU, Wing-Kin TO, Tak-Lun Que, David Ho-K…
EPI_ISL_417177	hCoV-19/Hong Kong/Case2_18012020/2020	2020-01-23	Department of Pathology, Princess Margaret Hospital	Department of Health Technology and Informatics, Faculty of Health and Social Science, The Hong Kong Polytechnic University	Kenneth Siu-Sing LEUNG, Timothy Ting-Leung NG, Alan Ka-Lun WU, Miranda Chong-Yee YAU, Hiu-Yin LAO, Ming-Pan CHOI, Kingsley King-Gee TAM, Lam-Kwong LEE, Barry Kin-Chung WONG, Alex Yat-Man HO, Kam-Tong Yip, Kwok-Cheung LUNG, Raymond Wai-To LIU, Eugene Yuk-Keung TSO, Wai-Shing LEUNG, Man-Chun CHAN, Yuk-Yung NG, Kit-Man SIN, Kitty Sau-Chun FUNG, Sandy Ka-Yee CHAU, Wing-Kin TO, Tak-Lun Que, David Ho-K…
EPI_ISL_410539	hCoV-19/pangolin/Guangxi/P1E/2017	2017	Beijing Institute of Microbiology and Epidemiology	Beijing Institute of Microbiology and Epidemiology	Wu-Chun Cao; Tommy Tsan-Yuk Lam; Na Jia; Ya-Wei Zhang; Jia-Fu Jiang; Bao-Gui Jiang
EPI_ISL_410538	hCoV-19/pangolin/Guangxi/P4L/2017	2017	Beijing Institute of Microbiology and Epidemiology	Beijing Institute of Microbiology and Epidemiology	Wu-Chun Cao; Tommy Tsan-Yuk Lam; Na Jia; Ya-Wei Zhang; Jia-Fu Jiang; Bao-Gui Jiang
EPI_ISL_410537	hCoV-19/Singapore/6/2020	2020-02-09	Singapore General Hospital, Molecular Laboratory, Division of Pathology	Programme in Emerging Infectious Diseases, Duke-NUS Medical School	Danielle E Anderson, Martin Linster, Yan Zhuang, Jayanthi Jayakumar, Kian Sing Chan, Lynette LE Oon, Shirin Kalimuddin, Jenny GH Low, Yvonne CF Su, Gavin JD Smith
EPI_ISL_410536	hCoV-19/Singapore/5/2020	2020-02-06	Singapore General Hospital, Molecular Laboratory, Division of Pathology	Programme in Emerging Infectious Diseases, Duke-NUS Medical School	Danielle E Anderson, Martin Linster, Yan Zhuang, Jayanthi Jayakumar, Kian Sing Chan, Lynette LE Oon, Shirin Kalimuddin, Jenny GH Low, Yvonne CF Su, Gavin JD Smith
EPI_ISL_410535	hCoV-19/Singapore/4/2020	2020-02-03	National Centre for Infectious Diseases	Programme in Emerging Infectious Diseases, Duke-NUS Medical School	Danielle E Anderson, Martin Linster, Yan Zhuang, Jayanthi Jayakumar, David CB Lye, Yee Sin Leo, Barnaby E Young, Yvonne CF Su, Gavin JD Smith
EPI_ISL_410543	hCoV-19/pangolin/Guangxi/P3B/2017	2017	Beijing Institute of Microbiology and Epidemiology	Beijing Institute of Microbiology and Epidemiology	Wu-Chun Cao; Tommy Tsan-Yuk Lam; Na Jia; Ya-Wei Zhang; Jia-Fu Jiang; Bao-Gui Jiang
EPI_ISL_410542	hCoV-19/pangolin/Guangxi/P2V/2017	2017	Beijing Institute of Microbiology and Epidemiology	Beijing Institute of Microbiology and Epidemiology	Wu-Chun Cao; Tommy Tsan-Yuk Lam; Na Jia; Ya-Wei Zhang; Jia-Fu Jiang; Bao-Gui Jiang
EPI_ISL_410541	hCoV-19/pangolin/Guangxi/P5E/2017	2017	Beijing Institute of Microbiology and Epidemiology	Beijing Institute of Microbiology and Epidemiology	Wu-Chun Cao; Tommy Tsan-Yuk Lam; Na Jia; Ya-Wei Zhang; Jia-Fu Jiang; Bao-Gui Jiang
EPI_ISL_410540	hCoV-19/pangolin/Guangxi/P5L/2017	2017	Beijing Institute of Microbiology and Epidemiology	Beijing Institute of Microbiology and Epidemiology	Wu-Chun Cao; Tommy Tsan-Yuk Lam; Na Jia; Ya-Wei Zhang; Jia-Fu Jiang; Bao-Gui Jiang
EPI_ISL_417170	hCoV-19/USA/WA-S117/2020	2020-03-02	Washington State Department of Health	Seattle Flu Study	Chu etl al
EPI_ISL_417171	hCoV-19/USA/WA-S118/2020	2020-03-01	Washington State Department of Health	Seattle Flu Study	Chu etl al
EPI_ISL_413600	hCoV-19/Australia/NSW14/2020	2020-03-03	Centre for Infectious Diseases and Microbiology - Public Health	NSW Health Pathology - Institute of Clinical Pathology and Medical Research; Westmead Hospital; University of Sydney	Gall, M, Eden J-S, Lam C, Gray K, Timms, V, Rockett R, Carter I, Rahman H, Holmes EC, O’Sullivan MV, Sintchenko V, Chen SC, Maddocks S, Kok J and Dwyer DE for the 2019-nCoV Study Group*
EPI_ISL_413601	hCoV-19/USA/WA13-UW9/2020	2020-03-02	UW Virology Lab	UW Virology Lab	Pavitra Roychoudhury, Hong Xie, Keith Jerome, Alexander Greninger
EPI_ISL_417196	hCoV-19/USA/MN29-MDH29/2020	2020-03-11	Minnesota Department of Health, Public Health Laboratory	Minnesota Department of Health, Public Health Laboratory	Matt Plumb, Jake Garfin and Xiong Wang
EPI_ISL_417197	hCoV-19/Hong Kong/Case34_30012020/2020	2020-02-09	Department of Clinical Pathology, Pamela Youde Nethersole Eastern Hospital	Department of Health Technology and Informatics, Faculty of Health and Social Science, The Hong Kong Polytechnic University	Kenneth Siu-Sing LEUNG, Timothy Ting-Leung NG, Alan Ka-Lun WU, Miranda Chong-Yee YAU, Hiu-Yin LAO, Ming-Pan CHOI, Kingsley King-Gee TAM, Lam-Kwong LEE, Barry Kin-Chung WONG, Alex Yat-Man HO, Kam-Tong Yip, Kwok-Cheung LUNG, Raymond Wai-To LIU, Eugene Yuk-Keung TSO, Wai-Shing LEUNG, Man-Chun CHAN, Yuk-Yung NG, Kit-Man SIN, Kitty Sau-Chun FUNG, Sandy Ka-Yee CHAU, Wing-Kin TO, Tak-Lun Que, David Ho-K…
EPI_ISL_417194	hCoV-19/USA/MN26-MDH26/2020	2020-03-12	Minnesota Department of Health, Public Health Laboratory	Minnesota Department of Health, Public Health Laboratory	Matt Plumb, Jake Garfin and Xiong Wang
EPI_ISL_417195	hCoV-19/Hong Kong/Case33_02022020/2020	2020-02-09	Department of Clinical Pathology, Pamela Youde Nethersole Eastern Hospital	Department of Health Technology and Informatics, Faculty of Health and Social Science, The Hong Kong Polytechnic University	Kenneth Siu-Sing LEUNG, Timothy Ting-Leung NG, Alan Ka-Lun WU, Miranda Chong-Yee YAU, Hiu-Yin LAO, Ming-Pan CHOI, Kingsley King-Gee TAM, Lam-Kwong LEE, Barry Kin-Chung WONG, Alex Yat-Man HO, Kam-Tong Yip, Kwok-Cheung LUNG, Raymond Wai-To LIU, Eugene Yuk-Keung TSO, Wai-Shing LEUNG, Man-Chun CHAN, Yuk-Yung NG, Kit-Man SIN, Kitty Sau-Chun FUNG, Sandy Ka-Yee CHAU, Wing-Kin TO, Tak-Lun Que, David Ho-K…
EPI_ISL_417198	hCoV-19/USA/MN30-MDH30/2020	2020-03-12	Minnesota Department of Health, Public Health Laboratory	Minnesota Department of Health, Public Health Laboratory	Matt Plumb, Jake Garfin and Xiong Wang
EPI_ISL_417199	hCoV-19/Hong Kong/Case35_04022020/2020	2020-02-09	Department of Clinical Pathology, Pamela Youde Nethersole Eastern Hospital	Department of Health Technology and Informatics, Faculty of Health and Social Science, The Hong Kong Polytechnic University	Chong-Yee YAU, Hiu-Yin LAO, Ming-Pan CHOI, Kingsley King-Gee TAM, Lam-Kwong LEE, Barry Kin-Chung WONG, Alex Yat-Man HO, Kam-Tong Yip, Kwok-Cheung LUNG, Raymond Wai-To LIU, Eugene Yuk-Keung TSO, Wai-Shing LEUNG, Man-Chun CHAN, Yuk-Yung NG, Kit-Man SIN, Kitty Sau-Chun FUNG, Sandy Ka-Yee CHAU, Wing-Kin TO, Tak-Lun Que, David Ho-Keung SHUM, Shea Ping YIP, Wing Cheong YAM, Gilman Kit-Hang SIU
EPI_ISL_417192	hCoV-19/USA/MN25-MDH25/2020	2020-03-12	Minnesota Department of Health, Public Health Laboratory	Minnesota Department of Health, Public Health Laboratory	Matt Plumb, Jake Garfin and Xiong Wang
EPI_ISL_417193	hCoV-19/Hong Kong/Case32_04022020/2020	2020-02-09	Department of Clinical Pathology, Pamela Youde Nethersole Eastern Hospital	Department of Health Technology and Informatics, Faculty of Health and Social Science, The Hong Kong Polytechnic University	Kenneth Siu-Sing LEUNG, Timothy Ting-Leung NG, Alan Ka-Lun WU, Miranda Chong-Yee YAU, Hiu-Yin LAO, Ming-Pan CHOI, Kingsley King-Gee TAM, Lam-Kwong LEE, Barry Kin-Chung WONG, Alex Yat-Man HO, Kam-Tong Yip, Kwok-Cheung LUNG, Raymond Wai-To LIU, Eugene Yuk-Keung TSO, Wai-Shing LEUNG, Man-Chun CHAN, Yuk-Yung NG, Kit-Man SIN, Kitty Sau-Chun FUNG, Sandy Ka-Yee CHAU, Wing-Kin TO, Tak-Lun Que, David Ho-K…
EPI_ISL_417190	hCoV-19/Hong Kong/Case31_28012020/2020	2020-02-08	Department of Clinical Pathology, Pamela Youde Nethersole Eastern Hospital	Department of Health Technology and Informatics, Faculty of Health and Social Science, The Hong Kong Polytechnic University	Kenneth Siu-Sing LEUNG, Timothy Ting-Leung NG, Alan Ka-Lun WU, Miranda Chong-Yee YAU, Hiu-Yin LAO, Ming-Pan CHOI, Kingsley King-Gee TAM, Lam-Kwong LEE, Barry Kin-Chung WONG, Alex Yat-Man HO, Kam-Tong Yip, Kwok-Cheung LUNG, Raymond Wai-To LIU, Eugene Yuk-Keung TSO, Wai-Shing LEUNG, Man-Chun CHAN, Yuk-Yung NG, Kit-Man SIN, Kitty Sau-Chun FUNG, Sandy Ka-Yee CHAU, Wing-Kin TO, Tak-Lun Que, David Ho-K…
EPI_ISL_417191	hCoV-19/USA/MN5-MDH5/2020	2020-03-10	Minnesota Department of Health, Public Health Laboratory	Minnesota Department of Health, Public Health Laboratory	Matt Plumb, Jake Garfin and Xiong Wang
EPI_ISL_416690	hCoV-19/USA/WA-UW152/2020	2020-03-13	UW Virology Lab	UW Virology Lab	Pavitra Roychoudhury, Hong Xie, Keith Jerome, Alexander Greninger
EPI_ISL_416691	hCoV-19/USA/WA-UW153/2020	2020-03-13	UW Virology Lab	UW Virology Lab	Pavitra Roychoudhury, Hong Xie, Keith Jerome, Alexander Greninger
EPI_ISL_416694	hCoV-19/USA/WA-UW156/2020	2020-03-13	UW Virology Lab	UW Virology Lab	Pavitra Roychoudhury, Hong Xie, Keith Jerome, Alexander Greninger
EPI_ISL_416695	hCoV-19/USA/WA-UW157/2020	2020-03-13	UW Virology Lab	UW Virology Lab	Pavitra Roychoudhury, Hong Xie, Keith Jerome, Alexander Greninger
EPI_ISL_416692	hCoV-19/USA/WA-UW154/2020	2020-03-14	UW Virology Lab	UW Virology Lab	Pavitra Roychoudhury, Hong Xie, Keith Jerome, Alexander Greninger
EPI_ISL_416693	hCoV-19/USA/WA-UW155/2020	2020-03-12	UW Virology Lab	UW Virology Lab	Pavitra Roychoudhury, Hong Xie, Keith Jerome, Alexander Greninger
EPI_ISL_416698	hCoV-19/USA/WA-UW160/2020	2020-03-13	UW Virology Lab	UW Virology Lab	Pavitra Roychoudhury, Hong Xie, Keith Jerome, Alexander Greninger
EPI_ISL_416699	hCoV-19/USA/WA-UW161/2020	2020-03-13	UW Virology Lab	UW Virology Lab	Pavitra Roychoudhury, Hong Xie, Keith Jerome, Alexander Greninger
EPI_ISL_416696	hCoV-19/USA/WA-UW158/2020	2020-03-13	UW Virology Lab	UW Virology Lab	Pavitra Roychoudhury, Hong Xie, Keith Jerome, Alexander Greninger
EPI_ISL_416697	hCoV-19/USA/WA-UW159/2020	2020-03-13	UW Virology Lab	UW Virology Lab	Pavitra Roychoudhury, Hong Xie, Keith Jerome, Alexander Greninger
EPI_ISL_416680	hCoV-19/USA/WA-UW142/2020	2020-03-11	UW Virology Lab	UW Virology Lab	Pavitra Roychoudhury, Hong Xie, Keith Jerome, Alexander Greninger
EPI_ISL_414020	hCoV-19/Switzerland/GE5373/2020	2020-02-27	Laboratoire de Virologie, HUG	Swiss National Reference Centre for Influenza	LAUBSCHER Florian et al.
EPI_ISL_416683	hCoV-19/USA/WA-UW145/2020	2020-03-15	UW Virology Lab	UW Virology Lab	Pavitra Roychoudhury, Hong Xie, Keith Jerome, Alexander Greninger
EPI_ISL_416684	hCoV-19/USA/WA-UW146/2020	2020-03-14	UW Virology Lab	UW Virology Lab	Pavitra Roychoudhury, Hong Xie, Keith Jerome, Alexander Greninger
EPI_ISL_416681	hCoV-19/USA/WA-UW143/2020	2020-03-11	UW Virology Lab	UW Virology Lab	Pavitra Roychoudhury, Hong Xie, Keith Jerome, Alexander Greninger
EPI_ISL_414022	hCoV-19/Switzerland/GE9586/2020	2020-02-27	Laboratoire de Virologie, HUG	Swiss National Reference Centre for Influenza	LAUBSCHER Florian et al.
EPI_ISL_414021	hCoV-19/Switzerland/BL0902/2020	2020-02-27	Laboratoire de Virologie, HUG	Swiss National Reference Centre for Influenza	LAUBSCHER Florian et al.
EPI_ISL_416682	hCoV-19/USA/WA-UW144/2020	2020-03-09	UW Virology Lab	UW Virology Lab	Pavitra Roychoudhury, Hong Xie, Keith Jerome, Alexander Greninger
EPI_ISL_416687	hCoV-19/USA/WA-UW149/2020	2020-03-14	UW Virology Lab	UW Virology Lab	Pavitra Roychoudhury, Hong Xie, Keith Jerome, Alexander Greninger
EPI_ISL_414024	hCoV-19/Scotland/CVR02/2020	2020-03-02	West of Scotland Specialist Virology Centre, NHSGGC	MRC-University of Glasgow Centre for Virus Research	Emma Thomson, Antonia Ho; Kathy Smollett, Daniel Mair, Stephen Carmichael, Ana da Silva Filipe; Richard Orton, David L Robertson; Alasdair MacLean, Rory Gunson.
EPI_ISL_416688	hCoV-19/USA/WA-UW150/2020	2020-03-14	UW Virology Lab	UW Virology Lab	Pavitra Roychoudhury, Hong Xie, Keith Jerome, Alexander Greninger
EPI_ISL_414023	hCoV-19/Switzerland/VD5615/2020	2020-03-01	Laboratoire de Virologie, HUG	Swiss National Reference Centre for Influenza	LAUBSCHER Florian et al.
EPI_ISL_416685	hCoV-19/USA/WA-UW147/2020	2020-03-15	UW Virology Lab	UW Virology Lab	Pavitra Roychoudhury, Hong Xie, Keith Jerome, Alexander Greninger
EPI_ISL_414026	hCoV-19/Scotland/CVR04/2020	2020-03-04	West of Scotland Specialist Virology Centre, NHSGGC	MRC-University of Glasgow Centre for Virus Research	Emma Thomson, Antonia Ho; Kathy Smollett, Daniel Mair, Stephen Carmichael, Ana da Silva Filipe; Richard Orton, David L Robertson; Alasdair MacLean, Rory Gunson.
EPI_ISL_416686	hCoV-19/USA/WA-UW148/2020	2020-03-14	UW Virology Lab	UW Virology Lab	Pavitra Roychoudhury, Hong Xie, Keith Jerome, Alexander Greninger
EPI_ISL_414025	hCoV-19/Scotland/CVR03/2020	2020-03-01	West of Scotland Specialist Virology Centre, NHSGGC	MRC-University of Glasgow Centre for Virus Research	Emma Thomson, Antonia Ho; Kathy Smollett, Daniel Mair, Stephen Carmichael, Ana da Silva Filipe; Richard Orton, David L Robertson; Alasdair MacLean, Rory Gunson.
EPI_ISL_414027	hCoV-19/Scotland/CVR05/2020	2020-03-04	West of Scotland Specialist Virology Centre, NHSGGC	MRC-University of Glasgow Centre for Virus Research	Emma Thomson, Antonia Ho; Kathy Smollett, Daniel Mair, Stephen Carmichael, Ana da Silva Filipe; Richard Orton, David L Robertson; Alasdair MacLean, Rory Gunson.
EPI_ISL_416689	hCoV-19/USA/WA-UW151/2020	2020-03-14	UW Virology Lab	UW Virology Lab	Pavitra Roychoudhury, Hong Xie, Keith Jerome, Alexander Greninger
EPI_ISL_418411	hCoV-19/Finland/14M82/2020	2020-03-14	Department of Virology and Immunology, University of Helsinki and Helsinki University Hospital, Huslab Finland	Department of Virology, Faculty of Medicine, University of Helsinki, Helsinki, Finland	Teemu Smura, Hannimari Kallio-Kokko, Olli Vapalahti
EPI_ISL_418410	hCoV-19/Finland/14M77/2020	2020-03-14	Department of Virology and Immunology, University of Helsinki and Helsinki University Hospital, Huslab Finland	Department of Virology, Faculty of Medicine, University of Helsinki, Helsinki, Finland	Teemu Smura, Hannimari Kallio-Kokko, Olli Vapalahti
EPI_ISL_418415	hCoV-19/France/ARA09451/2020	2020-03-15	Centre Hospitalier de Valence	CNR Virus des Infections Respiratoires - France SUD	Antonin Bal, Gregory Destras, Gwendolyne Burfin, Solenne Brun, Carine Moustaud, Raphaelle Lamy, Alexandre Gaymard, Maude Bouscambert-Duchamp, Florence Morfin-Sherpa, Martine Valette, Bruno Lina, Laurence Josset
EPI_ISL_418414	hCoV-19/France/ARA09434/2020	2020-03-15	Centre Hospitalier de Valence	CNR Virus des Infections Respiratoires - France SUD	Antonin Bal, Gregory Destras, Gwendolyne Burfin, Solenne Brun, Carine Moustaud, Raphaelle Lamy, Alexandre Gaymard, Maude Bouscambert-Duchamp, Florence Morfin-Sherpa, Martine Valette, Bruno Lina, Laurence Josset
EPI_ISL_418413	hCoV-19/France/ARA09428/2020	2020-03-15	Centre Hospitalier de Macon	CNR Virus des Infections Respiratoires - France SUD	Antonin Bal, Gregory Destras, Gwendolyne Burfin, Solenne Brun, Carine Moustaud, Raphaelle Lamy, Alexandre Gaymard, Maude Bouscambert-Duchamp, Florence Morfin-Sherpa, Martine Valette, Bruno Lina, Laurence Josset
EPI_ISL_418412	hCoV-19/France/ARA094100/2020	2020-03-15	Centre Hospitalier des Vals d'Ardeche	CNR Virus des Infections Respiratoires - France SUD	Antonin Bal, Gregory Destras, Gwendolyne Burfin, Solenne Brun, Carine Moustaud, Raphaelle Lamy, Alexandre Gaymard, Maude Bouscambert-Duchamp, Florence Morfin-Sherpa, Martine Valette, Bruno Lina, Laurence Josset
EPI_ISL_418419	hCoV-19/France/ARA10165/2020	2020-03-16	Centre Hospitalier Saint Joseph Saint Luc	CNR Virus des Infections Respiratoires - France SUD	Antonin Bal, Gregory Destras, Gwendolyne Burfin, Solenne Brun, Carine Moustaud, Raphaelle Lamy, Alexandre Gaymard, Maude Bouscambert-Duchamp, Florence Morfin-Sherpa, Martine Valette, Bruno Lina, Laurence Josset
EPI_ISL_418418	hCoV-19/France/ARA10163/2020	2020-03-16	Centre Hospitalier Saint Joseph Saint Luc	CNR Virus des Infections Respiratoires - France SUD	Antonin Bal, Gregory Destras, Gwendolyne Burfin, Solenne Brun, Carine Moustaud, Raphaelle Lamy, Alexandre Gaymard, Maude Bouscambert-Duchamp, Florence Morfin-Sherpa, Martine Valette, Bruno Lina, Laurence Josset
EPI_ISL_418417	hCoV-19/France/ARA09686/2020	2020-03-16	Centre Hospitalier de Valence	CNR Virus des Infections Respiratoires - France SUD	Antonin Bal, Gregory Destras, Gwendolyne Burfin, Solenne Brun, Carine Moustaud, Raphaelle Lamy, Alexandre Gaymard, Maude Bouscambert-Duchamp, Florence Morfin-Sherpa, Martine Valette, Bruno Lina, Laurence Josset
EPI_ISL_418416	hCoV-19/France/ARA09588/2020	2020-03-16	GH Les Portes du Sud	CNR Virus des Infections Respiratoires - France SUD	Antonin Bal, Gregory Destras, Gwendolyne Burfin, Solenne Brun, Carine Moustaud, Raphaelle Lamy, Alexandre Gaymard, Maude Bouscambert-Duchamp, Florence Morfin-Sherpa, Martine Valette, Bruno Lina, Laurence Josset
EPI_ISL_418409	hCoV-19/Finland/14M74/2020	2020-03-14	Department of Virology and Immunology, University of Helsinki and Helsinki University Hospital, Huslab Finland	Department of Virology, Faculty of Medicine, University of Helsinki, Helsinki, Finland	Teemu Smura, Hannimari Kallio-Kokko, Olli Vapalahti
EPI_ISL_414040	hCoV-19/England/200641094/2020	2020-02-05	Respiratory Virus Unit, Microbiology Services Colindale, Public Health England	Respiratory Virus Unit, Microbiology Services Colindale, Public Health England	Monica Galiano, Shahjahan Miah, Angie Lackenby, Omolola Akinbami, Tiina Talts, Leena Bhaw, Richard Myers, Steven Platt, Kirstin Edwards, Jonathan Hubb, Joanna Ellis, Maria Zambon
EPI_ISL_418400	hCoV-19/Finland/13M83/2020	2020-03-13	Department of Virology and Immunology, University of Helsinki and Helsinki University Hospital, Huslab Finland	Department of Virology, Faculty of Medicine, University of Helsinki, Helsinki, Finland	Teemu Smura, Hannimari Kallio-Kokko, Olli Vapalahti
EPI_ISL_414042	hCoV-19/England/200690300/2020	2020-02-08	Respiratory Virus Unit, Microbiology Services Colindale, Public Health England	Respiratory Virus Unit, Microbiology Services Colindale, Public Health England	Monica Galiano, Shahjahan Miah, Angie Lackenby, Omolola Akinbami, Tiina Talts, Leena Bhaw, Richard Myers, Steven Platt, Kirstin Edwards, Jonathan Hubb, Joanna Ellis, Maria Zambon
EPI_ISL_414041	hCoV-19/England/200690245/2020	2020-02-08	Respiratory Virus Unit, Microbiology Services Colindale, Public Health England	Respiratory Virus Unit, Microbiology Services Colindale, Public Health England	Monica Galiano, Shahjahan Miah, Angie Lackenby, Omolola Akinbami, Tiina Talts, Leena Bhaw, Richard Myers, Steven Platt, Kirstin Edwards, Jonathan Hubb, Joanna Ellis, Maria Zambon
EPI_ISL_414044	hCoV-19/England/200690756/2020	2020-02-08	Respiratory Virus Unit, Microbiology Services Colindale, Public Health England	Respiratory Virus Unit, Microbiology Services Colindale, Public Health England	Monica Galiano, Shahjahan Miah, Angie Lackenby, Omolola Akinbami, Tiina Talts, Leena Bhaw, Richard Myers, Steven Platt, Kirstin Edwards, Jonathan Hubb, Joanna Ellis, Maria Zambon
EPI_ISL_414043	hCoV-19/England/200690306/2020	2020-02-07	Respiratory Virus Unit, Microbiology Services Colindale, Public Health England	Respiratory Virus Unit, Microbiology Services Colindale, Public Health England	Monica Galiano, Shahjahan Miah, Angie Lackenby, Omolola Akinbami, Tiina Talts, Leena Bhaw, Richard Myers, Steven Platt, Kirstin Edwards, Jonathan Hubb, Joanna Ellis, Maria Zambon
EPI_ISL_418404	hCoV-19/Finland/14M16/2020	2020-03-14	Department of Virology and Immunology, University of Helsinki and Helsinki University Hospital, Huslab Finland	Department of Virology, Faculty of Medicine, University of Helsinki, Helsinki, Finland	Teemu Smura, Hannimari Kallio-Kokko, Olli Vapalahti
EPI_ISL_418403	hCoV-19/Finland/14M14/2020	2020-03-14	Department of Virology and Immunology, University of Helsinki and Helsinki University Hospital, Huslab Finland	Department of Virology, Faculty of Medicine, University of Helsinki, Helsinki, Finland	Teemu Smura, Hannimari Kallio-Kokko, Olli Vapalahti
EPI_ISL_414045	hCoV-19/Brazil/RJ-314/2020	2020-03-04	LACEN RJ - Laboratório Central de Saúde Pública Noel Nutels	Instituto Oswaldo Cruz FIOCRUZ - Laboratory of Respiratory Viruses and Measles (LVRS)	Paola Resende, Alisson Fabri, Joilson Xavier, Sunando Roy, Fernando Motta, Aline Mattos, Milene Miranda, Cristiana Garcia, Braulia Caetano, Maria Ogrzewalska, Jonathan Lopes, Luciana Appolinario, Maria Nóbrega, Marilda Siqueira
EPI_ISL_418402	hCoV-19/Finland/14M13/2020	2020-03-14	Department of Virology and Immunology, University of Helsinki and Helsinki University Hospital, Huslab Finland	Department of Virology, Faculty of Medicine, University of Helsinki, Helsinki, Finland	Teemu Smura, Hannimari Kallio-Kokko, Olli Vapalahti
EPI_ISL_418401	hCoV-19/Finland/14M12/2020	2020-03-14	Department of Virology and Immunology, University of Helsinki and Helsinki University Hospital, Huslab Finland	Department of Virology, Faculty of Medicine, University of Helsinki, Helsinki, Finland	Teemu Smura, Hannimari Kallio-Kokko, Olli Vapalahti
EPI_ISL_418408	hCoV-19/Finland/14M32/2020	2020-03-14	Department of Virology and Immunology, University of Helsinki and Helsinki University Hospital, Huslab Finland	Department of Virology, Faculty of Medicine, University of Helsinki, Helsinki, Finland	Teemu Smura, Hannimari Kallio-Kokko, Olli Vapalahti
EPI_ISL_418407	hCoV-19/Finland/14M3/2020	2020-03-14	Department of Virology and Immunology, University of Helsinki and Helsinki University Hospital, Huslab Finland	Department of Virology, Faculty of Medicine, University of Helsinki, Helsinki, Finland	Teemu Smura, Hannimari Kallio-Kokko, Olli Vapalahti
EPI_ISL_418406	hCoV-19/Finland/14M26/2020	2020-03-14	Department of Virology and Immunology, University of Helsinki and Helsinki University Hospital, Huslab Finland	Department of Virology, Faculty of Medicine, University of Helsinki, Helsinki, Finland	Teemu Smura, Hannimari Kallio-Kokko, Olli Vapalahti
EPI_ISL_418405	hCoV-19/Finland/14M20/2020	2020-03-14	Department of Virology and Immunology, University of Helsinki and Helsinki University Hospital, Huslab Finland	Department of Virology, Faculty of Medicine, University of Helsinki, Helsinki, Finland	Teemu Smura, Hannimari Kallio-Kokko, Olli Vapalahti
EPI_ISL_417101	hCoV-19/USA/WA-S48/2020	2020-02-29	Washington State Department of Health	Seattle Flu Study	Chu etl al
EPI_ISL_418433	hCoV-19/Switzerland/42177236/2020	2020-03-05	University Hospital Basel, Clinical Virology	University Hospital Basel, Clinical Bacteriology	Hirsch, H., Leuzinger, K., Seth-Smith, H., Mari, A., Roloff, T., Egli, A.
EPI_ISL_417102	hCoV-19/USA/WA-S49/2020	2020-03-04	Washington State Department of Health	Seattle Flu Study	Chu etl al
EPI_ISL_418432	hCoV-19/France/ARA11036/2020	2020-03-18	Institut des Agents Infectieux (IAI), Hospices Civils de Lyon	CNR Virus des Infections Respiratoires - France SUD	Antonin Bal, Gregory Destras, Gwendolyne Burfin, Solenne Brun, Carine Moustaud, Raphaelle Lamy, Alexandre Gaymard, Maude Bouscambert-Duchamp, Florence Morfin-Sherpa, Martine Valette, Bruno Lina, Laurence Josset
EPI_ISL_418431	hCoV-19/France/ARA10968/2020	2020-03-18	Institut des Agents Infectieux (IAI), Hospices Civils de Lyon	CNR Virus des Infections Respiratoires - France SUD	Antonin Bal, Gregory Destras, Gwendolyne Burfin, Solenne Brun, Carine Moustaud, Raphaelle Lamy, Alexandre Gaymard, Maude Bouscambert-Duchamp, Florence Morfin-Sherpa, Martine Valette, Bruno Lina, Laurence Josset
EPI_ISL_417100	hCoV-19/USA/WA-S47/2020	2020-02-29	Washington State Department of Health	Seattle Flu Study	Chu etl al
EPI_ISL_418430	hCoV-19/France/ARA10910/2020	2020-03-18	Institut des Agents Infectieux (IAI), Hospices Civils de Lyon	CNR Virus des Infections Respiratoires - France SUD	Antonin Bal, Gregory Destras, Gwendolyne Burfin, Solenne Brun, Carine Moustaud, Raphaelle Lamy, Alexandre Gaymard, Maude Bouscambert-Duchamp, Florence Morfin-Sherpa, Martine Valette, Bruno Lina, Laurence Josset
EPI_ISL_417105	hCoV-19/USA/WA-S52/2020	2020-03-03	Washington State Department of Health	Seattle Flu Study	Chu etl al
EPI_ISL_418437	hCoV-19/Switzerland/42178712/2020	2020-03-06	University Hospital Basel, Clinical Virology	University Hospital Basel, Clinical Bacteriology	Hirsch, H., Leuzinger, K., Seth-Smith, H., Mari, A., Roloff, T., Egli, A.
EPI_ISL_417106	hCoV-19/USA/WA-S53/2020	2020-03-03	Washington State Department of Health	Seattle Flu Study	Chu etl al
EPI_ISL_418436	hCoV-19/Switzerland/42177472/2020	2020-03-05	University Hospital Basel, Clinical Virology	University Hospital Basel, Clinical Virology	Hirsch, H., Leuzinger, K., Seth-Smith, H., Mari, A., Roloff, T., Egli, A.
EPI_ISL_417103	hCoV-19/USA/WA-S50/2020	2020-03-05	Washington State Department of Health	Seattle Flu Study	Chu etl al
EPI_ISL_418435	hCoV-19/Switzerland/42177434/2020	2020-03-05	University Hospital Basel, Clinical Virology	University Hospital Basel, Clinical Bacteriology	Hirsch, H., Leuzinger, K., Seth-Smith, H., Mari, A., Roloff, T., Egli, A.
EPI_ISL_417104	hCoV-19/USA/WA-S51/2020	2020-03-03	Washington State Department of Health	Seattle Flu Study	Chu etl al
EPI_ISL_418434	hCoV-19/Switzerland/42177430/2020	2020-03-05	University Hospital Basel, Clinical Virology	University Hospital Basel, Clinical Bacteriology	Hirsch, H., Leuzinger, K., Seth-Smith, H., Mari, A., Roloff, T., Egli, A.
EPI_ISL_417109	hCoV-19/USA/WA-S56/2020	2020-03-05	Washington State Department of Health	Seattle Flu Study	Chu etl al
EPI_ISL_417107	hCoV-19/USA/WA-S54/2020	2020-03-05	Washington State Department of Health	Seattle Flu Study	Chu etl al
EPI_ISL_418439	hCoV-19/Switzerland/42202619/2020	2020-03-22	University Hospital Basel, Clinical Virology	University Hospital Basel, Clinical Bacteriology	Hirsch, H., Leuzinger, K., Seth-Smith, H., Mari, A., Roloff, T., Egli, A.
EPI_ISL_417108	hCoV-19/USA/WA-S55/2020	2020-02-29	Washington State Department of Health	Seattle Flu Study	Chu etl al
EPI_ISL_418438	hCoV-19/Switzerland/42202622/2020	2020-03-22	University Hospital Basel, Clinical Virology	University Hospital Basel, Clinical Bacteriology	Hirsch, H., Leuzinger, K., Seth-Smith, H., Mari, A., Roloff, T., Egli, A.
EPI_ISL_418422	hCoV-19/France/ARA10184/2020	2020-03-17	Institut des Agents Infectieux (IAI), Hospices Civils de Lyon	CNR Virus des Infections Respiratoires - France SUD	Antonin Bal, Gregory Destras, Gwendolyne Burfin, Solenne Brun, Carine Moustaud, Raphaelle Lamy, Alexandre Gaymard, Maude Bouscambert-Duchamp, Florence Morfin-Sherpa, Martine Valette, Bruno Lina, Laurence Josset
EPI_ISL_418421	hCoV-19/France/ARA10172/2020	2020-03-17	Institut des Agents Infectieux (IAI), Hospices Civils de Lyon	CNR Virus des Infections Respiratoires - France SUD	Antonin Bal, Gregory Destras, Gwendolyne Burfin, Solenne Brun, Carine Moustaud, Raphaelle Lamy, Alexandre Gaymard, Maude Bouscambert-Duchamp, Florence Morfin-Sherpa, Martine Valette, Bruno Lina, Laurence Josset
EPI_ISL_418420	hCoV-19/France/ARA10170/2020	2020-03-17	Institut des Agents Infectieux (IAI), Hospices Civils de Lyon	CNR Virus des Infections Respiratoires - France SUD	Antonin Bal, Gregory Destras, Gwendolyne Burfin, Solenne Brun, Carine Moustaud, Raphaelle Lamy, Alexandre Gaymard, Maude Bouscambert-Duchamp, Florence Morfin-Sherpa, Martine Valette, Bruno Lina, Laurence Josset
EPI_ISL_418426	hCoV-19/France/ARA10251/2020	2020-03-17	Centre Hospitalier de Bourg en Bresse	CNR Virus des Infections Respiratoires - France SUD	Antonin Bal, Gregory Destras, Gwendolyne Burfin, Solenne Brun, Carine Moustaud, Raphaelle Lamy, Alexandre Gaymard, Maude Bouscambert-Duchamp, Florence Morfin-Sherpa, Martine Valette, Bruno Lina, Laurence Josset
EPI_ISL_418425	hCoV-19/France/ARA10192/2020	2020-03-17	Institut des Agents Infectieux (IAI), Hospices Civils de Lyon	CNR Virus des Infections Respiratoires - France SUD	Antonin Bal, Gregory Destras, Gwendolyne Burfin, Solenne Brun, Carine Moustaud, Raphaelle Lamy, Alexandre Gaymard, Maude Bouscambert-Duchamp, Florence Morfin-Sherpa, Martine Valette, Bruno Lina, Laurence Josset
EPI_ISL_418424	hCoV-19/France/ARA10189/2020	2020-03-17	Institut des Agents Infectieux (IAI), Hospices Civils de Lyon	CNR Virus des Infections Respiratoires - France SUD	Antonin Bal, Gregory Destras, Gwendolyne Burfin, Solenne Brun, Carine Moustaud, Raphaelle Lamy, Alexandre Gaymard, Maude Bouscambert-Duchamp, Florence Morfin-Sherpa, Martine Valette, Bruno Lina, Laurence Josset
EPI_ISL_418423	hCoV-19/France/ARA10188/2020	2020-03-17	Institut des Agents Infectieux (IAI), Hospices Civils de Lyon	CNR Virus des Infections Respiratoires - France SUD	Antonin Bal, Gregory Destras, Gwendolyne Burfin, Solenne Brun, Carine Moustaud, Raphaelle Lamy, Alexandre Gaymard, Maude Bouscambert-Duchamp, Florence Morfin-Sherpa, Martine Valette, Bruno Lina, Laurence Josset
EPI_ISL_418429	hCoV-19/France/ARA10876/2020	2020-03-18	Institut des Agents Infectieux (IAI), Hospices Civils de Lyon	CNR Virus des Infections Respiratoires - France SUD	Antonin Bal, Gregory Destras, Gwendolyne Burfin, Solenne Brun, Carine Moustaud, Raphaelle Lamy, Alexandre Gaymard, Maude Bouscambert-Duchamp, Florence Morfin-Sherpa, Martine Valette, Bruno Lina, Laurence Josset
EPI_ISL_418428	hCoV-19/France/ARA10282/2020	2020-03-17	Centre Hospitalier Lucien Hussel	CNR Virus des Infections Respiratoires - France SUD	Antonin Bal, Gregory Destras, Gwendolyne Burfin, Solenne Brun, Carine Moustaud, Raphaelle Lamy, Alexandre Gaymard, Maude Bouscambert-Duchamp, Florence Morfin-Sherpa, Martine Valette, Bruno Lina, Laurence Josset
EPI_ISL_418427	hCoV-19/France/ARA10257/2020	2020-03-17	Hopital Privé de l'Est Lyonnais	CNR Virus des Infections Respiratoires - France SUD	Antonin Bal, Gregory Destras, Gwendolyne Burfin, Solenne Brun, Carine Moustaud, Raphaelle Lamy, Alexandre Gaymard, Maude Bouscambert-Duchamp, Florence Morfin-Sherpa, Martine Valette, Bruno Lina, Laurence Josset
EPI_ISL_417120	hCoV-19/USA/WA-S67/2020	2020-03-04	Washington State Department of Health	Seattle Flu Study	Chu etl al
EPI_ISL_417123	hCoV-19/USA/WA-S70/2020	2020-03-05	Washington State Department of Health	Seattle Flu Study	Chu etl al
EPI_ISL_417124	hCoV-19/USA/WA-S71/2020	2020-03-05	Washington State Department of Health	Seattle Flu Study	Chu etl al
EPI_ISL_417121	hCoV-19/USA/WA-S68/2020	2020-03-04	Washington State Department of Health	Seattle Flu Study	Chu etl al
EPI_ISL_417122	hCoV-19/USA/WA-S69/2020	2020-03-05	Washington State Department of Health	Seattle Flu Study	Chu etl al
EPI_ISL_417127	hCoV-19/USA/WA-S74/2020	2020-03-05	Washington State Department of Health	Seattle Flu Study	Chu etl al
EPI_ISL_417128	hCoV-19/USA/WA-S75/2020	2020-03-05	Washington State Department of Health	Seattle Flu Study	Chu etl al
EPI_ISL_417125	hCoV-19/USA/WA-S72/2020	2020-03-06	Washington State Department of Health	Seattle Flu Study	Chu etl al
EPI_ISL_417126	hCoV-19/USA/WA-S73/2020	2020-03-05	Washington State Department of Health	Seattle Flu Study	Chu etl al
EPI_ISL_417129	hCoV-19/USA/WA-S76/2020	2020-03-05	Washington State Department of Health	Seattle Flu Study	Chu etl al
EPI_ISL_418440	hCoV-19/Switzerland/42202805/2020	2020-03-20	University Hospital Basel, Clinical Virology	University Hospital Basel, Clinical Bacteriology	Hirsch, H., Leuzinger, K., Seth-Smith, H., Mari, A., Roloff, T., Egli, A.
EPI_ISL_417112	hCoV-19/USA/WA-S59/2020	2020-03-02	Washington State Department of Health	Seattle Flu Study	Chu etl al
EPI_ISL_417113	hCoV-19/USA/WA-S60/2020	2020-03-02	Washington State Department of Health	Seattle Flu Study	Chu etl al
EPI_ISL_417110	hCoV-19/USA/WA-S57/2020	2020-03-03	Washington State Department of Health	Seattle Flu Study	Chu etl al
EPI_ISL_418442	hCoV-19/Hangzhou/HZ49/2020	2020-01-21	Hangzhou Center for Disease Control and Prevention	Inspection Center of Hangzhou Center for Disease Control and Prevention	Yu hua, Wang haoqiu, Li jun, Yu xinfeng, Pan jingcao
EPI_ISL_417111	hCoV-19/USA/WA-S58/2020	2020-03-05	Washington State Department of Health	Seattle Flu Study	Chu etl al
EPI_ISL_418441	hCoV-19/Hangzhou/HZ48/2020	2020-01-21	Hangzhou Center for Disease Control and Prevention	Inspection Center of Hangzhou Center for Disease Control and Prevention	Yu hua, Wang haoqiu, Li jun, Yu xinfeng, Pan jingcao
EPI_ISL_417116	hCoV-19/USA/WA-S63/2020	2020-03-04	Washington State Department of Health	Seattle Flu Study	Chu etl al
EPI_ISL_417117	hCoV-19/USA/WA-S64/2020	2020-03-03	Washington State Department of Health	Seattle Flu Study	Chu etl al
EPI_ISL_417114	hCoV-19/USA/WA-S61/2020	2020-03-05	Washington State Department of Health	Seattle Flu Study	Chu etl al
EPI_ISL_417115	hCoV-19/USA/WA-S62/2020	2020-03-03	Washington State Department of Health	Seattle Flu Study	Chu etl al
EPI_ISL_417118	hCoV-19/USA/WA-S65/2020	2020-03-03	Washington State Department of Health	Seattle Flu Study	Chu etl al
EPI_ISL_417119	hCoV-19/USA/WA-S66/2020	2020-03-06	Washington State Department of Health	Seattle Flu Study	Chu etl al
EPI_ISL_413580	hCoV-19/Netherlands/Oisterwijk_1364072/2020	2020-03-02	MHC Hart voor Brabant	Erasmus Medical Center	David Nieuwenhuijse, Bas Oude Munnink, Reina Sikkema, Claudia Schapendonk, Irina Chestakova, Anne van der Linden, Mark Pronk, Pascal Lexmond, Corien Swaan, Manon Haverkate, Madelief Mollers, Mart Stein, Sandra Kengne Kamga Mobou, Jeroen van Kampen, Jolanda Voermans, Aura Timen, Corine GeurtsvanKessel, Annemiek van der Eijk, Richard Molenkamp, Marion Koopmans, on behalf of the Dutch national COVID…
EPI_ISL_413581	hCoV-19/Netherlands/Oss_1363500/2020	2020-02-29	RIVM	Erasmus Medical Center	David Nieuwenhuijse, Bas Oude Munnink, Reina Sikkema, Claudia Schapendonk, Irina Chestakova, Anne van der Linden, Mark Pronk, Pascal Lexmond, Corien Swaan, Manon Haverkate, Madelief Mollers, Mart Stein, Sandra Kengne Kamga Mobou, Jeroen van Kampen, Jolanda Voermans, Aura Timen, Corine GeurtsvanKessel, Annemiek van der Eijk, Richard Molenkamp, Marion Koopmans, on behalf of the Dutch national COVID…
EPI_ISL_413582	hCoV-19/Netherlands/Rotterdam_1363790/2020	2020-03-01	ErasmusMC	Erasmus Medical Center	David Nieuwenhuijse, Bas Oude Munnink, Reina Sikkema, Claudia Schapendonk, Irina Chestakova, Anne van der Linden, Mark Pronk, Pascal Lexmond, Corien Swaan, Manon Haverkate, Madelief Mollers, Mart Stein, Sandra Kengne Kamga Mobou, Jeroen van Kampen, Jolanda Voermans, Aura Timen, Corine GeurtsvanKessel, Annemiek van der Eijk, Richard Molenkamp, Marion Koopmans, on behalf of the Dutch national COVID…
EPI_ISL_413583	hCoV-19/Netherlands/Rotterdam_1364040/2020	2020-03-02	MHC Rotterdam-Rijnmond	Erasmus Medical Center	David Nieuwenhuijse, Bas Oude Munnink, Reina Sikkema, Claudia Schapendonk, Irina Chestakova, Anne van der Linden, Mark Pronk, Pascal Lexmond, Corien Swaan, Manon Haverkate, Madelief Mollers, Mart Stein, Sandra Kengne Kamga Mobou, Jeroen van Kampen, Jolanda Voermans, Aura Timen, Corine GeurtsvanKessel, Annemiek van der Eijk, Richard Molenkamp, Marion Koopmans, on behalf of the Dutch national COVID…
EPI_ISL_416610	hCoV-19/Japan/DP0588/2020	2020-02-17	Japanese Quarantine Stations	Pathogen Genomics Center, National Institute of Infectious Diseases	Tsuyoshi Sekizuka, Kentaro Itokawa, Rina Tanaka, Masanori Hashino, Tsutomu Kageyama, Shinji Saito, Ikuyo Takayama, Hideki Hasegawa, Takuri Takahashi, Hajime Kamiya, Takuya Yamagishi, Motoi Suzuki, Takaji Wakita, Makoto Kuroda
EPI_ISL_417941	hCoV-19/Congo/73/2020	2020-03-18	Viral Respiratory Lab, National Institute for Biomedical Research (INRB)	Pathogen Sequencing Lab, National Institute for Biomedical Research (INRB)	Placide Mbala-Kingebeni, Edith Nkwembe, Eddy Kinganda-Lusamaki, Amuri Aziza, Catherine Pratt, Matthias Pauthner, Josh Quick, Allison Black, James Hadfield, Trevor Bedford, Ian Goodfellow, Nick Loman, Kristian Andersen, Michael Wiley, Steve Ahuka-Mundeke, Jean-Jacques Muyembe Tamfum
EPI_ISL_413584	hCoV-19/Netherlands/Rotterdam_1364740/2020	2020-03-03	unknown	Erasmus Medical Center	David Nieuwenhuijse, Bas Oude Munnink, Reina Sikkema, Claudia Schapendonk, Irina Chestakova, Anne van der Linden, Mark Pronk, Pascal Lexmond, Corien Swaan, Manon Haverkate, Madelief Mollers, Mart Stein, Sandra Kengne Kamga Mobou, Jeroen van Kampen, Jolanda Voermans, Aura Timen, Corine GeurtsvanKessel, Annemiek van der Eijk, Richard Molenkamp, Marion Koopmans, on behalf of the Dutch national COVID…
EPI_ISL_416611	hCoV-19/Japan/DP0644/2020	2020-02-17	Japanese Quarantine Stations	Pathogen Genomics Center, National Institute of Infectious Diseases	Tsuyoshi Sekizuka, Kentaro Itokawa, Rina Tanaka, Masanori Hashino, Tsutomu Kageyama, Shinji Saito, Ikuyo Takayama, Hideki Hasegawa, Takuri Takahashi, Hajime Kamiya, Takuya Yamagishi, Motoi Suzuki, Takaji Wakita, Makoto Kuroda
EPI_ISL_417942	hCoV-19/Congo/80/2020	2020-03-18	Viral Respiratory Lab, National Institute for Biomedical Research (INRB)	Pathogen Sequencing Lab, National Institute for Biomedical Research (INRB)	Placide Mbala-Kingebeni, Edith Nkwembe, Eddy Kinganda-Lusamaki, Amuri Aziza, Catherine Pratt, Matthias Pauthner, Josh Quick, Allison Black, James Hadfield, Trevor Bedford, Ian Goodfellow, Nick Loman, Kristian Andersen, Michael Wiley, Steve Ahuka-Mundeke, Jean-Jacques Muyembe Tamfum
EPI_ISL_413585	hCoV-19/Netherlands/Tilburg_/2020	2020	unknown	Erasmus Medical Center	David Nieuwenhuijse, Bas Oude Munnink, Reina Sikkema, Claudia Schapendonk, Irina Chestakova, Anne van der Linden, Mark Pronk, Pascal Lexmond, Corien Swaan, Manon Haverkate, Madelief Mollers, Mart Stein, Sandra Kengne Kamga Mobou, Jeroen van Kampen, Jolanda Voermans, Aura Timen, Corine GeurtsvanKessel, Annemiek van der Eijk, Richard Molenkamp, Marion Koopmans, on behalf of the Dutch national COVID…
EPI_ISL_413586	hCoV-19/Netherlands/Tilburg_1363354/2020	2020-02-27	Foundation Elisabeth-Tweesteden Ziekenhuis	Erasmus Medical Center	David Nieuwenhuijse, Bas Oude Munnink, Reina Sikkema, Claudia Schapendonk, Irina Chestakova, Anne van der Linden, Mark Pronk, Pascal Lexmond, Corien Swaan, Manon Haverkate, Madelief Mollers, Mart Stein, Sandra Kengne Kamga Mobou, Jeroen van Kampen, Jolanda Voermans, Aura Timen, Corine GeurtsvanKessel, Annemiek van der Eijk, Richard Molenkamp, Marion Koopmans, on behalf of the Dutch national COVID…
EPI_ISL_417940	hCoV-19/Brazil/MG0109/2020	2020-03-16	Laboratório Hermes Pardini	Bioinformatics Laboratory - LNCC	Filipe Romero, Ana Paula Guimarães, Mariane Talon, Luiz Gonzaga Paula de Almeida, Ronaldo da Silva Francisco Junior, Diana Mariani, Lídia Boullosa,Alexandra Gerber, Jaqueline Goes de Jesus, Ingra Morales Claro, Ester Cerdeira Sabino, Nuno Rodrigues Faria, Terezinha Marta Pereira, Pinto Castiñeiras, Isabela de Carvalho Leitão, Rafael de Mello Galliez, Cássia Alves Gonçalves, Érica Ramos dos Santos…
EPI_ISL_413587	hCoV-19/Netherlands/Tilburg_1364286/2020	2020-03-03	Foundation Elisabeth-Tweesteden Ziekenhuis	Erasmus Medical Center	David Nieuwenhuijse, Bas Oude Munnink, Reina Sikkema, Claudia Schapendonk, Irina Chestakova, Anne van der Linden, Mark Pronk, Pascal Lexmond, Corien Swaan, Manon Haverkate, Madelief Mollers, Mart Stein, Sandra Kengne Kamga Mobou, Jeroen van Kampen, Jolanda Voermans, Aura Timen, Corine GeurtsvanKessel, Annemiek van der Eijk, Richard Molenkamp, Marion Koopmans, on behalf of the Dutch national COVID…
EPI_ISL_416614	hCoV-19/Japan/DP0687/2020	2020-02-17	Japanese Quarantine Stations	Pathogen Genomics Center, National Institute of Infectious Diseases	Tsuyoshi Sekizuka, Kentaro Itokawa, Rina Tanaka, Masanori Hashino, Tsutomu Kageyama, Shinji Saito, Ikuyo Takayama, Hideki Hasegawa, Takuri Takahashi, Hajime Kamiya, Takuya Yamagishi, Motoi Suzuki, Takaji Wakita, Makoto Kuroda
EPI_ISL_417945	hCoV-19/Brazil/SP0111/2020	2020-03-17	Laboratório Hermes Pardini	Bioinformatics Laboratory - LNCC	Filipe Romero, Ana Paula Guimarães, Mariane Talon, Luiz Gonzaga Paula de Almeida, Ronaldo da Silva Francisco Junior, Diana Mariani, Lídia Boullosa,Alexandra Gerber, Jaqueline Goes de Jesus, Ingra Morales Claro, Ester Cerdeira Sabino, Nuno Rodrigues Faria, Terezinha Marta Pereira, Pinto Castiñeiras, Isabela de Carvalho Leitão, Rafael de Mello Galliez, Cássia Alves Gonçalves, Érica Ramos dos Santos…
EPI_ISL_413588	hCoV-19/Netherlands/Utrecht_1363564/2020	2020-03-01	MHC Utrecht	Erasmus Medical Center	David Nieuwenhuijse, Bas Oude Munnink, Reina Sikkema, Claudia Schapendonk, Irina Chestakova, Anne van der Linden, Mark Pronk, Pascal Lexmond, Corien Swaan, Manon Haverkate, Madelief Mollers, Mart Stein, Sandra Kengne Kamga Mobou, Jeroen van Kampen, Jolanda Voermans, Aura Timen, Corine GeurtsvanKessel, Annemiek van der Eijk, Richard Molenkamp, Marion Koopmans, on behalf of the Dutch national COVID…
EPI_ISL_416615	hCoV-19/Japan/DP0690/2020	2020-02-17	Japanese Quarantine Stations	Pathogen Genomics Center, National Institute of Infectious Diseases	Tsuyoshi Sekizuka, Kentaro Itokawa, Rina Tanaka, Masanori Hashino, Tsutomu Kageyama, Shinji Saito, Ikuyo Takayama, Hideki Hasegawa, Takuri Takahashi, Hajime Kamiya, Takuya Yamagishi, Motoi Suzuki, Takaji Wakita, Makoto Kuroda
EPI_ISL_417946	hCoV-19/Congo/82/2020	2020-03-18	Viral Respiratory Lab, National Institute for Biomedical Research (INRB)	Pathogen Sequencing Lab, National Institute for Biomedical Research (INRB)	Placide Mbala-Kingebeni, Edith Nkwembe, Eddy Kinganda-Lusamaki, Amuri Aziza, Catherine Pratt, Matthias Pauthner, Josh Quick, Allison Black, James Hadfield, Trevor Bedford, Ian Goodfellow, Nick Loman, Kristian Andersen, Michael Wiley, Steve Ahuka-Mundeke, Jean-Jacques Muyembe Tamfum
EPI_ISL_413589	hCoV-19/Netherlands/Utrecht_1363628/2020	2020-03-01	MHC Utrecht	Erasmus Medical Center	David Nieuwenhuijse, Bas Oude Munnink, Reina Sikkema, Claudia Schapendonk, Irina Chestakova, Anne van der Linden, Mark Pronk, Pascal Lexmond, Corien Swaan, Manon Haverkate, Madelief Mollers, Mart Stein, Sandra Kengne Kamga Mobou, Jeroen van Kampen, Jolanda Voermans, Aura Timen, Corine GeurtsvanKessel, Annemiek van der Eijk, Richard Molenkamp, Marion Koopmans, on behalf of the Dutch national COVID…
EPI_ISL_416612	hCoV-19/Japan/DP0645/2020	2020-02-17	Japanese Quarantine Stations	Pathogen Genomics Center, National Institute of Infectious Diseases	Tsuyoshi Sekizuka, Kentaro Itokawa, Rina Tanaka, Masanori Hashino, Tsutomu Kageyama, Shinji Saito, Ikuyo Takayama, Hideki Hasegawa, Takuri Takahashi, Hajime Kamiya, Takuya Yamagishi, Motoi Suzuki, Takaji Wakita, Makoto Kuroda
EPI_ISL_417943	hCoV-19/Brazil/SP0110/2020	2020-03-17	Laboratório Hermes Pardini	Bioinformatics Laboratory	Filipe Romero, Ana Paula Guimarães, Mariane Talon, Luiz Gonzaga Paula de Almeida, Ronaldo da Silva Francisco Junior, Diana Mariani, Lídia Boullosa,Alexandra Gerber, Jaqueline Goes de Jesus, Ingra Morales Claro, Ester Cerdeira Sabino, Nuno Rodrigues Faria, Terezinha Marta Pereira, Pinto Castiñeiras, Isabela de Carvalho Leitão, Rafael de Mello Galliez, Cássia Alves Gonçalves, Érica Ramos dos Santos…
EPI_ISL_416613	hCoV-19/Japan/DP0654/2020	2020-02-17	Japanese Quarantine Stations	Pathogen Genomics Center, National Institute of Infectious Diseases	Tsuyoshi Sekizuka, Kentaro Itokawa, Rina Tanaka, Masanori Hashino, Tsutomu Kageyama, Shinji Saito, Ikuyo Takayama, Hideki Hasegawa, Takuri Takahashi, Hajime Kamiya, Takuya Yamagishi, Motoi Suzuki, Takaji Wakita, Makoto Kuroda
EPI_ISL_417944	hCoV-19/Congo/81/2020	2020-03-18	Viral Respiratory Lab, National Institute for Biomedical Research (INRB)	Pathogen Sequencing Lab, National Institute for Biomedical Research (INRB)	Placide Mbala-Kingebeni, Edith Nkwembe, Eddy Kinganda-Lusamaki, Amuri Aziza, Catherine Pratt, Matthias Pauthner, Josh Quick, Allison Black, James Hadfield, Trevor Bedford, Ian Goodfellow, Nick Loman, Kristian Andersen, Michael Wiley, Steve Ahuka-Mundeke, Jean-Jacques Muyembe Tamfum
EPI_ISL_416607	hCoV-19/Japan/DP0543/2020	2020-02-17	Japanese Quarantine Stations	Pathogen Genomics Center, National Institute of Infectious Diseases	Tsuyoshi Sekizuka, Kentaro Itokawa, Rina Tanaka, Masanori Hashino, Tsutomu Kageyama, Shinji Saito, Ikuyo Takayama, Hideki Hasegawa, Takuri Takahashi, Hajime Kamiya, Takuya Yamagishi, Motoi Suzuki, Takaji Wakita, Makoto Kuroda
EPI_ISL_417938	hCoV-19/USA/CZB-RR057-014/2020	2020-03-18	Chan-Zuckerberg Biohub	Chan-Zuckerberg Biohub	Shaun Arevalo, Josh Batson, Olga Botvinnik, Gloria Castaneda, Angela Detweiler, David Dynerman, Samantha Hao, Jack Kamm, Amy Kistler, G. Renuka Kumar, Chaz Langelier, Lucy Li, Steve Miller, Lusajo Mwakibete, Norma Neff, Angela Pisco, Maira Phelps, Michelle Tan, Chunyu Zhao
EPI_ISL_416608	hCoV-19/Japan/DP0544/2020	2020-02-17	Japanese Quarantine Stations	Pathogen Genomics Center, National Institute of Infectious Diseases	Tsuyoshi Sekizuka, Kentaro Itokawa, Rina Tanaka, Masanori Hashino, Tsutomu Kageyama, Shinji Saito, Ikuyo Takayama, Hideki Hasegawa, Takuri Takahashi, Hajime Kamiya, Takuya Yamagishi, Motoi Suzuki, Takaji Wakita, Makoto Kuroda
EPI_ISL_417939	hCoV-19/USA/CZB-RR057-015/2020	2020-03-18	Chan-Zuckerberg Biohub	Chan-Zuckerberg Biohub	Shaun Arevalo, Josh Batson, Olga Botvinnik, Gloria Castaneda, Angela Detweiler, David Dynerman, Samantha Hao, Jack Kamm, Amy Kistler, G. Renuka Kumar, Chaz Langelier, Lucy Li, Steve Miller, Lusajo Mwakibete, Norma Neff, Angela Pisco, Maira Phelps, Michelle Tan, Chunyu Zhao
EPI_ISL_416605	hCoV-19/Japan/DP0481/2020	2020-02-16	Japanese Quarantine Stations	Pathogen Genomics Center, National Institute of Infectious Diseases	Tsuyoshi Sekizuka, Kentaro Itokawa, Rina Tanaka, Masanori Hashino, Tsutomu Kageyama, Shinji Saito, Ikuyo Takayama, Hideki Hasegawa, Takuri Takahashi, Hajime Kamiya, Takuya Yamagishi, Motoi Suzuki, Takaji Wakita, Makoto Kuroda
EPI_ISL_417936	hCoV-19/Brazil/MG0108/2020	2020-03-15	Laboratório Hermes Pardini	Bioinformatics Laboratory - LNCC	Filipe Romero, Ana Paula Guimarães, Mariane Talon, Luiz Gonzaga Paula de Almeida, Ronaldo da Silva Francisco Junior, Diana Mariani, Lídia Boullosa, Alexandra Gerber, Jaqueline Goes de Jesus, Ingra Morales Claro, Ester Cerdeira Sabino, Nuno Rodrigues Faria, Terezinha Marta Pereira, Pinto Castiñeiras, Isabela de Carvalho Leitão, Rafael de Mello Galliez, Cássia Cristina Alves Gonçalves, Érica Ramos …
EPI_ISL_416606	hCoV-19/Japan/DP0482/2020	2020-02-16	Japanese Quarantine Stations	Pathogen Genomics Center, National Institute of Infectious Diseases	Tsuyoshi Sekizuka, Kentaro Itokawa, Rina Tanaka, Masanori Hashino, Tsutomu Kageyama, Shinji Saito, Ikuyo Takayama, Hideki Hasegawa, Takuri Takahashi, Hajime Kamiya, Takuya Yamagishi, Motoi Suzuki, Takaji Wakita, Makoto Kuroda
EPI_ISL_417937	hCoV-19/USA/CZB-RR057-013/2020	2020-03-18	Chan-Zuckerberg Biohub	Chan-Zuckerberg Biohub	Shaun Arevalo, Josh Batson, Olga Botvinnik, Gloria Castaneda, Angela Detweiler, David Dynerman, Samantha Hao, Jack Kamm, Amy Kistler, G. Renuka Kumar, Chaz Langelier, Lucy Li, Steve Miller, Lusajo Mwakibete, Norma Neff, Angela Pisco, Maira Phelps, Michelle Tan, Chunyu Zhao
EPI_ISL_416609	hCoV-19/Japan/DP0568/2020	2020-02-17	Japanese Quarantine Stations	Pathogen Genomics Center, National Institute of Infectious Diseases	Tsuyoshi Sekizuka, Kentaro Itokawa, Rina Tanaka, Masanori Hashino, Tsutomu Kageyama, Shinji Saito, Ikuyo Takayama, Hideki Hasegawa, Takuri Takahashi, Hajime Kamiya, Takuya Yamagishi, Motoi Suzuki, Takaji Wakita, Makoto Kuroda
EPI_ISL_413570	hCoV-19/Netherlands/Diemen_1363454/2020	2020-02-28	RIVM	Erasmus Medical Center	David Nieuwenhuijse, Bas Oude Munnink, Reina Sikkema, Claudia Schapendonk, Irina Chestakova, Anne van der Linden, Mark Pronk, Pascal Lexmond, Corien Swaan, Manon Haverkate, Madelief Mollers, Mart Stein, Sandra Kengne Kamga Mobou, Jeroen van Kampen, Jolanda Voermans, Aura Timen, Corine GeurtsvanKessel, Annemiek van der Eijk, Richard Molenkamp, Marion Koopmans, on behalf of the Dutch national COVID…
EPI_ISL_413571	hCoV-19/Netherlands/Eindhoven_1363782/2020	2020-03-02	MHC Brabant Zuidoost	Erasmus Medical Center	David Nieuwenhuijse, Bas Oude Munnink, Reina Sikkema, Claudia Schapendonk, Irina Chestakova, Anne van der Linden, Mark Pronk, Pascal Lexmond, Corien Swaan, Manon Haverkate, Madelief Mollers, Mart Stein, Sandra Kengne Kamga Mobou, Jeroen van Kampen, Jolanda Voermans, Aura Timen, Corine GeurtsvanKessel, Annemiek van der Eijk, Richard Molenkamp, Marion Koopmans, on behalf of the Dutch national COVID…
EPI_ISL_413572	hCoV-19/Netherlands/Haarlem_1363688/2020	2020-03-01	MHC Kennemerland	Erasmus Medical Center	David Nieuwenhuijse, Bas Oude Munnink, Reina Sikkema, Claudia Schapendonk, Irina Chestakova, Anne van der Linden, Mark Pronk, Pascal Lexmond, Corien Swaan, Manon Haverkate, Madelief Mollers, Mart Stein, Sandra Kengne Kamga Mobou, Jeroen van Kampen, Jolanda Voermans, Aura Timen, Corine GeurtsvanKessel, Annemiek van der Eijk, Richard Molenkamp, Marion Koopmans, on behalf of the Dutch national COVID…
EPI_ISL_417930	hCoV-19/Brazil/GO0106/2020	2020-03-13	Laboratório Hermes Pardini	Bioinformatics Laboratory - LNCC	Filipe Romero, Ana Paula Guimarães, Mariane Talon, Luiz Gonzaga Paula de Almeida, Ronaldo da Silva Francisco Junior, Diana Mariani, Lídia Boullosa, Alexandra Gerber, Jaqueline Goes de Jesus, Ingra Morales Claro, Ester Cerdeira Sabino, Nuno Rodrigues Faria, Terezinha Marta Pereira, Pinto Castiñeiras, Isabela de Carvalho Leitão, Rafael de Mello Galliez, Cássia Cristina Alves Gonçalves, Érica Ramos …
EPI_ISL_413573	hCoV-19/Netherlands/Hardinxveld_Giessendam_1364806/2020	2020-03-02	Dienst Gezondheid & Jeugd Zuid-Holland Zuid	Erasmus Medical Center	David Nieuwenhuijse, Bas Oude Munnink, Reina Sikkema, Claudia Schapendonk, Irina Chestakova, Anne van der Linden, Mark Pronk, Pascal Lexmond, Corien Swaan, Manon Haverkate, Madelief Mollers, Mart Stein, Sandra Kengne Kamga Mobou, Jeroen van Kampen, Jolanda Voermans, Aura Timen, Corine GeurtsvanKessel, Annemiek van der Eijk, Richard Molenkamp, Marion Koopmans, on behalf of the Dutch national COVID…
EPI_ISL_416600	hCoV-19/Japan/DP0438/2020	2020-02-16	Japanese Quarantine Stations	Pathogen Genomics Center, National Institute of Infectious Diseases	Tsuyoshi Sekizuka, Kentaro Itokawa, Rina Tanaka, Masanori Hashino, Tsutomu Kageyama, Shinji Saito, Ikuyo Takayama, Hideki Hasegawa, Takuri Takahashi, Hajime Kamiya, Takuya Yamagishi, Motoi Suzuki, Takaji Wakita, Makoto Kuroda
EPI_ISL_417931	hCoV-19/USA/CZB-RR057-005/2020	2020-03-18	Chan-Zuckerberg Biohub	Chan-Zuckerberg Biohub	Shaun Arevalo, Josh Batson, Olga Botvinnik, Gloria Castaneda, Angela Detweiler, David Dynerman, Samantha Hao, Jack Kamm, Amy Kistler, G. Renuka Kumar, Chaz Langelier, Lucy Li, Steve Miller, Lusajo Mwakibete, Norma Neff, Angela Pisco, Maira Phelps, Michelle Tan, Chunyu Zhao
EPI_ISL_413574	hCoV-19/Netherlands/Helmond_1363548/2020	2020-02-29	MHC West-Brabant	Erasmus Medical Center	David Nieuwenhuijse, Bas Oude Munnink, Reina Sikkema, Claudia Schapendonk, Irina Chestakova, Anne van der Linden, Mark Pronk, Pascal Lexmond, Corien Swaan, Manon Haverkate, Madelief Mollers, Mart Stein, Sandra Kengne Kamga Mobou, Jeroen van Kampen, Jolanda Voermans, Aura Timen, Corine GeurtsvanKessel, Annemiek van der Eijk, Richard Molenkamp, Marion Koopmans, on behalf of the Dutch national COVID…
EPI_ISL_413575	hCoV-19/NetherlandsL/Houten_1363498/2020	2020-02-29	RIVM	Erasmus Medical Center	David Nieuwenhuijse, Bas Oude Munnink, Reina Sikkema, Claudia Schapendonk, Irina Chestakova, Anne van der Linden, Mark Pronk, Pascal Lexmond, Corien Swaan, Manon Haverkate, Madelief Mollers, Mart Stein, Sandra Kengne Kamga Mobou, Jeroen van Kampen, Jolanda Voermans, Aura Timen, Corine GeurtsvanKessel, Annemiek van der Eijk, Richard Molenkamp, Marion Koopmans, on behalf of the Dutch national COVID…
EPI_ISL_413576	hCoV-19/Netherlands/Loon_op_zand_1363512/2020	2020-02-29	RIVM	Erasmus Medical Center	David Nieuwenhuijse, Bas Oude Munnink, Reina Sikkema, Claudia Schapendonk, Irina Chestakova, Anne van der Linden, Mark Pronk, Pascal Lexmond, Corien Swaan, Manon Haverkate, Madelief Mollers, Mart Stein, Sandra Kengne Kamga Mobou, Jeroen van Kampen, Jolanda Voermans, Aura Timen, Corine GeurtsvanKessel, Annemiek van der Eijk, Richard Molenkamp, Marion Koopmans, on behalf of the Dutch national COVID…
EPI_ISL_416603	hCoV-19/Japan/DP0464/2020	2020-02-16	Japanese Quarantine Stations	Pathogen Genomics Center, National Institute of Infectious Diseases	Tsuyoshi Sekizuka, Kentaro Itokawa, Rina Tanaka, Masanori Hashino, Tsutomu Kageyama, Shinji Saito, Ikuyo Takayama, Hideki Hasegawa, Takuri Takahashi, Hajime Kamiya, Takuya Yamagishi, Motoi Suzuki, Takaji Wakita, Makoto Kuroda
EPI_ISL_417934	hCoV-19/Brazil/RS0107/2020	2020-03-14	Laboratório Hermes Pardini	Bioinformatics Laboratory - LNCC	Filipe Romero, Ana Paula Guimarães, Mariane Talon, Luiz Gonzaga Paula de Almeida, Ronaldo da Silva Francisco Junior, Diana Mariani, Lídia Boullosa, Alexandra Gerber, Jaqueline Goes de Jesus, Ingra Morales Claro, Ester Cerdeira Sabino, Nuno Rodrigues Faria, Terezinha Marta Pereira, Pinto Castiñeiras, Isabela de Carvalho Leitão, Rafael de Mello Galliez, Cássia Cristina Alves Gonçalves, Érica Ramos …
EPI_ISL_413577	hCoV-19/Netherlands/Naarden_1364774/2020	2020-03-02	MHC Gooi & Vechtstreek	Erasmus Medical Center	David Nieuwenhuijse, Bas Oude Munnink, Reina Sikkema, Claudia Schapendonk, Irina Chestakova, Anne van der Linden, Mark Pronk, Pascal Lexmond, Corien Swaan, Manon Haverkate, Madelief Mollers, Mart Stein, Sandra Kengne Kamga Mobou, Jeroen van Kampen, Jolanda Voermans, Aura Timen, Corine GeurtsvanKessel, Annemiek van der Eijk, Richard Molenkamp, Marion Koopmans, on behalf of the Dutch national COVID…
EPI_ISL_416604	hCoV-19/Japan/DP0476/2020	2020-02-16	Japanese Quarantine Stations	Pathogen Genomics Center, National Institute of Infectious Diseases	Tsuyoshi Sekizuka, Kentaro Itokawa, Rina Tanaka, Masanori Hashino, Tsutomu Kageyama, Shinji Saito, Ikuyo Takayama, Hideki Hasegawa, Takuri Takahashi, Hajime Kamiya, Takuya Yamagishi, Motoi Suzuki, Takaji Wakita, Makoto Kuroda
EPI_ISL_417935	hCoV-19/USA/CZB-RR057-011/2020	2020-03-18	Chan-Zuckerberg Biohub	Chan-Zuckerberg Biohub	Shaun Arevalo, Josh Batson, Olga Botvinnik, Gloria Castaneda, Angela Detweiler, David Dynerman, Samantha Hao, Jack Kamm, Amy Kistler, G. Renuka Kumar, Chaz Langelier, Lucy Li, Steve Miller, Lusajo Mwakibete, Norma Neff, Angela Pisco, Maira Phelps, Michelle Tan, Chunyu Zhao
EPI_ISL_416601	hCoV-19/Japan/DP0457/2020	2020-02-16	Japanese Quarantine Stations	Pathogen Genomics Center, National Institute of Infectious Diseases	Tsuyoshi Sekizuka, Kentaro Itokawa, Rina Tanaka, Masanori Hashino, Tsutomu Kageyama, Shinji Saito, Ikuyo Takayama, Hideki Hasegawa, Takuri Takahashi, Hajime Kamiya, Takuya Yamagishi, Motoi Suzuki, Takaji Wakita, Makoto Kuroda
EPI_ISL_417932	hCoV-19/USA/CZB-RR057-006/2020	2020-03-18	Chan-Zuckerberg Biohub	Chan-Zuckerberg Biohub	Shaun Arevalo, Josh Batson, Olga Botvinnik, Gloria Castaneda, Angela Detweiler, David Dynerman, Samantha Hao, Jack Kamm, Amy Kistler, G. Renuka Kumar, Chaz Langelier, Lucy Li, Steve Miller, Lusajo Mwakibete, Norma Neff, Angela Pisco, Maira Phelps, Michelle Tan, Chunyu Zhao
EPI_ISL_413578	hCoV-19/Netherlands/Nieuwendijk_1363582/2020	2020-03-01	ErasmusMC	Erasmus Medical Center	David Nieuwenhuijse, Bas Oude Munnink, Reina Sikkema, Claudia Schapendonk, Irina Chestakova, Anne van der Linden, Mark Pronk, Pascal Lexmond, Corien Swaan, Manon Haverkate, Madelief Mollers, Mart Stein, Sandra Kengne Kamga Mobou, Jeroen van Kampen, Jolanda Voermans, Aura Timen, Corine GeurtsvanKessel, Annemiek van der Eijk, Richard Molenkamp, Marion Koopmans, on behalf of the Dutch national COVID…
EPI_ISL_413579	hCoV-19/Netherlands/Nootdorp_1364222/2020	2020-03-03	MHC Haaglanden	Erasmus Medical Center	David Nieuwenhuijse, Bas Oude Munnink, Reina Sikkema, Claudia Schapendonk, Irina Chestakova, Anne van der Linden, Mark Pronk, Pascal Lexmond, Corien Swaan, Manon Haverkate, Madelief Mollers, Mart Stein, Sandra Kengne Kamga Mobou, Jeroen van Kampen, Jolanda Voermans, Aura Timen, Corine GeurtsvanKessel, Annemiek van der Eijk, Richard Molenkamp, Marion Koopmans, on behalf of the Dutch national COVID…
EPI_ISL_416602	hCoV-19/Japan/DP0462/2020	2020-02-16	Japanese Quarantine Stations	Pathogen Genomics Center, National Institute of Infectious Diseases	Tsuyoshi Sekizuka, Kentaro Itokawa, Rina Tanaka, Masanori Hashino, Tsutomu Kageyama, Shinji Saito, Ikuyo Takayama, Hideki Hasegawa, Takuri Takahashi, Hajime Kamiya, Takuya Yamagishi, Motoi Suzuki, Takaji Wakita, Makoto Kuroda
EPI_ISL_417933	hCoV-19/USA/CZB-RR057-007/2020	2020-03-18	Chan-Zuckerberg Biohub	Chan-Zuckerberg Biohub	Shaun Arevalo, Josh Batson, Olga Botvinnik, Gloria Castaneda, Angela Detweiler, David Dynerman, Samantha Hao, Jack Kamm, Amy Kistler, G. Renuka Kumar, Chaz Langelier, Lucy Li, Steve Miller, Lusajo Mwakibete, Norma Neff, Angela Pisco, Maira Phelps, Michelle Tan, Chunyu Zhao
EPI_ISL_413569	hCoV-19/Netherlands/Delft_1363424/2020	2020-02-28	RIVM	Erasmus Medical Center	David Nieuwenhuijse, Bas Oude Munnink, Reina Sikkema, Claudia Schapendonk, Irina Chestakova, Anne van der Linden, Mark Pronk, Pascal Lexmond, Corien Swaan, Manon Haverkate, Madelief Mollers, Mart Stein, Sandra Kengne Kamga Mobou, Jeroen van Kampen, Jolanda Voermans, Aura Timen, Corine GeurtsvanKessel, Annemiek van der Eijk, Richard Molenkamp, Marion Koopmans, on behalf of the Dutch national COVID…
EPI_ISL_417928	hCoV-19/Brazil/SP0104/2020	2020-03-13	Laboratório Hermes Pardini	Bioinformatics Laboratory - LNCC	Filipe Romero, Ana Paula Guimarães, Mariane Talon, Luiz Gonzaga Paula de Almeida, Ronaldo da Silva Francisco Junior, Diana Mariani, Lídia Boullosa, Alexandra Gerber, Jaqueline Goes de Jesus, Ingra Morales Claro, Ester Cerdeira Sabino, Nuno Rodrigues Faria, Terezinha Marta Pereira, Pinto Castiñeiras, Isabela de Carvalho Leitão, Rafael de Mello Galliez, Cássia Cristina Alves Gonçalves, Érica Ramos …
EPI_ISL_417925	hCoV-19/Brazil/MG0101/2020	2020-03-17	Laboratório Simili	Bioinformatics Laboratory / LNCC	Filipe Romero, Ana Paula Guimarães, Mariane Talon, Luiz Gonzaga Paula de Almeida, Ronaldo da Silva, Francisco Junior, Diana Mariani, Lídia Boullosa, Alexandra Gerber, Jaqueline Goes de Jesus, Ingra Morales Claro, Ester Cerdeira Sabino, Nuno Rodrigues Faria, Terezinha Marta Pereira, Pinto Castiñeiras, Isabela de Carvalho Leitão, Rafael de Mello Galliez, Cássia Cristina Alves Gonçalves, Érica Ramos…
EPI_ISL_417926	hCoV-19/Brazil/MG0102/2020	2020-03-18	Laboratório Simili	Bioinformatics Laboratory / LNCC	Filipe Romero, Ana Paula Guimarães, Mariane Talon, Luiz Gonzaga Paula de Almeida, Ronaldo da Silva Francisco Junior, Diana Mariani, Lídia Boullosa, Alexandra Gerber, Jaqueline Goes de Jesus, Ingra Morales Claro, Ester Cerdeira Sabino, Nuno Rodrigues Faria, Terezinha Marta Pereira, Pinto Castiñeiras, Isabela de Carvalho Leitão, Rafael de Mello Galliez, Cássia Cristina Alves Gonçalves, Érica Ramos …
EPI_ISL_417929	hCoV-19/Brazil/SP0105/2020	2020-03-13	Laboratório Hermes Pardini	Bioinformatics Laboratory - LNCC	Filipe Romero, Ana Paula Guimarães, Mariane Talon, Luiz Gonzaga Paula de Almeida, Ronaldo da Silva Francisco Junior, Diana Mariani, Lídia Boullosa, Alexandra Gerber, Jaqueline Goes de Jesus, Ingra Morales Claro, Ester Cerdeira Sabino, Nuno Rodrigues Faria, Terezinha Marta Pereira, Pinto Castiñeiras, Isabela de Carvalho Leitão, Rafael de Mello Galliez, Cássia Cristina Alves Gonçalves, Érica Ramos …
EPI_ISL_417960	hCoV-19/USA/UT-00012/2020	2020-03-12	Utah Public Health Laboratory	Utah Public Health Laboratory	Erin Young, Kelly Oakeson
EPI_ISL_417963	hCoV-19/Spain/Madrid_H10_39/2020	2020-03-12	Hospital Universitario 12 de Octubre	Hospital Universitario La Paz	Elias Dahdouh, Sara González, Fernando Lázaro, Esther Viedma, Natalia Stella, Julio García, Juan Carlos Galán, Rafael Cantón, Mª Dolores Folgueira, Rafael Delgado, Jesús Mingorance
EPI_ISL_416632	hCoV-19/Japan/DP0827/2020	2020-02-17	Japanese Quarantine Stations	Pathogen Genomics Center, National Institute of Infectious Diseases	Tsuyoshi Sekizuka, Kentaro Itokawa, Rina Tanaka, Masanori Hashino, Tsutomu Kageyama, Shinji Saito, Ikuyo Takayama, Hideki Hasegawa, Takuri Takahashi, Hajime Kamiya, Takuya Yamagishi, Motoi Suzuki, Takaji Wakita, Makoto Kuroda
EPI_ISL_417964	hCoV-19/USA/UT-00014/2020	2020-03-13	Utah Public Health Laboratory	Utah Public Health Laboratory	Erin Young, Kelly Oakeson
EPI_ISL_416633	hCoV-19/Japan/DP0880/2020	2020-02-17	Japanese Quarantine Stations	Pathogen Genomics Center, National Institute of Infectious Diseases	Tsuyoshi Sekizuka, Kentaro Itokawa, Rina Tanaka, Masanori Hashino, Tsutomu Kageyama, Shinji Saito, Ikuyo Takayama, Hideki Hasegawa, Takuri Takahashi, Hajime Kamiya, Takuya Yamagishi, Motoi Suzuki, Takaji Wakita, Makoto Kuroda
EPI_ISL_416630	hCoV-19/Japan/DP0803/2020	2020-02-17	Japanese Quarantine Stations	Pathogen Genomics Center, National Institute of Infectious Diseases	Tsuyoshi Sekizuka, Kentaro Itokawa, Rina Tanaka, Masanori Hashino, Tsutomu Kageyama, Shinji Saito, Ikuyo Takayama, Hideki Hasegawa, Takuri Takahashi, Hajime Kamiya, Takuya Yamagishi, Motoi Suzuki, Takaji Wakita, Makoto Kuroda
EPI_ISL_417961	hCoV-19/Spain/Madrid_H9_38/2020	2020-03-12	Hospital Universitario 12 de Octubre	Hospital Universitario La Paz	Elias Dahdouh, Sara González, Fernando Lázaro, Esther Viedma, Natalia Stella, Julio García, Juan Carlos Galán, Rafael Cantón, Mª Dolores Folgueira, Rafael Delgado, Jesús Mingorance
EPI_ISL_416631	hCoV-19/Japan/DP0804/2020	2020-02-17	Japanese Quarantine Stations	Pathogen Genomics Center, National Institute of Infectious Diseases	Tsuyoshi Sekizuka, Kentaro Itokawa, Rina Tanaka, Masanori Hashino, Tsutomu Kageyama, Shinji Saito, Ikuyo Takayama, Hideki Hasegawa, Takuri Takahashi, Hajime Kamiya, Takuya Yamagishi, Motoi Suzuki, Takaji Wakita, Makoto Kuroda
EPI_ISL_417967	hCoV-19/Spain/Madrid_H11_40/2020	2020-03-12	Hospital Universitario 12 de Octubre	Hospital Universitario La Paz	Elias Dahdouh, Sara González, Fernando Lázaro, Esther Viedma, Natalia Stella, Julio García, Juan Carlos Galán, Rafael Cantón, Mª Dolores Folgueira, Rafael Delgado, Jesús Mingorance
EPI_ISL_416636	hCoV-19/USA/WA-UW98/2020	2020-03-12	UW Virology Lab	UW Virology Lab	Pavitra Roychoudhury, Hong Xie, Keith Jerome, Alexander Greninger
EPI_ISL_416637	hCoV-19/USA/WA-UW99/2020	2020-03-12	UW Virology Lab	UW Virology Lab	Pavitra Roychoudhury, Hong Xie, Keith Jerome, Alexander Greninger
EPI_ISL_416634	hCoV-19/Japan/DP0890/2020	2020-02-17	Japanese Quarantine Stations	Pathogen Genomics Center, National Institute of Infectious Diseases	Tsuyoshi Sekizuka, Kentaro Itokawa, Rina Tanaka, Masanori Hashino, Tsutomu Kageyama, Shinji Saito, Ikuyo Takayama, Hideki Hasegawa, Takuri Takahashi, Hajime Kamiya, Takuya Yamagishi, Motoi Suzuki, Takaji Wakita, Makoto Kuroda
EPI_ISL_417966	hCoV-19/USA/UT-00016/2020	2020-03-13	Utah Public Health Laboratory	Utah Public Health Laboratory	Erin Young, Kelly Oakeson
EPI_ISL_416635	hCoV-19/USA/WA-UW97/2020	2020-03-12	UW Virology Lab	UW Virology Lab	Pavitra Roychoudhury, Hong Xie, Keith Jerome, Alexander Greninger
EPI_ISL_416629	hCoV-19/Japan/DP0802/2020	2020-02-17	Japanese Quarantine Stations	Pathogen Genomics Center, National Institute of Infectious Diseases	Tsuyoshi Sekizuka, Kentaro Itokawa, Rina Tanaka, Masanori Hashino, Tsutomu Kageyama, Shinji Saito, Ikuyo Takayama, Hideki Hasegawa, Takuri Takahashi, Hajime Kamiya, Takuya Yamagishi, Motoi Suzuki, Takaji Wakita, Makoto Kuroda
EPI_ISL_417958	hCoV-19/USA/UT-00010/2020	2020-03-10	Utah Public Health Laboratory	Utah Public Health Laboratory	Erin Young, Kelly Oakeson
EPI_ISL_416627	hCoV-19/Japan/DP0785/2020	2020-02-17	Japanese Quarantine Stations	Pathogen Genomics Center, National Institute of Infectious Diseases	Tsuyoshi Sekizuka, Kentaro Itokawa, Rina Tanaka, Masanori Hashino, Tsutomu Kageyama, Shinji Saito, Ikuyo Takayama, Hideki Hasegawa, Takuri Takahashi, Hajime Kamiya, Takuya Yamagishi, Motoi Suzuki, Takaji Wakita, Makoto Kuroda
EPI_ISL_417959	hCoV-19/USA/UT-00011/2020	2020-03-11	Utah Public Health Laboratory	Utah Public Health Laboratory	Erin Young, Kelly Oakeson
EPI_ISL_416628	hCoV-19/Japan/DP0786/2020	2020-02-17	Japanese Quarantine Stations	Pathogen Genomics Center, National Institute of Infectious Diseases	Tsuyoshi Sekizuka, Kentaro Itokawa, Rina Tanaka, Masanori Hashino, Tsutomu Kageyama, Shinji Saito, Ikuyo Takayama, Hideki Hasegawa, Takuri Takahashi, Hajime Kamiya, Takuya Yamagishi, Motoi Suzuki, Takaji Wakita, Makoto Kuroda
EPI_ISL_413590	hCoV-19/Netherlands/Utrecht_1364066/2020	2020-03-02	MHC Utrecht	Erasmus Medical Center	David Nieuwenhuijse, Bas Oude Munnink, Reina Sikkema, Claudia Schapendonk, Irina Chestakova, Anne van der Linden, Mark Pronk, Pascal Lexmond, Corien Swaan, Manon Haverkate, Madelief Mollers, Mart Stein, Sandra Kengne Kamga Mobou, Jeroen van Kampen, Jolanda Voermans, Aura Timen, Corine GeurtsvanKessel, Annemiek van der Eijk, Richard Molenkamp, Marion Koopmans, on behalf of the Dutch national COVID…
EPI_ISL_413591	hCoV-19/Netherlands/Zeewolde_1365080/2020	2020-03-02	MHC Flevoland	Erasmus Medical Center	David Nieuwenhuijse, Bas Oude Munnink, Reina Sikkema, Claudia Schapendonk, Irina Chestakova, Anne van der Linden, Mark Pronk, Pascal Lexmond, Corien Swaan, Manon Haverkate, Madelief Mollers, Mart Stein, Sandra Kengne Kamga Mobou, Jeroen van Kampen, Jolanda Voermans, Aura Timen, Corine GeurtsvanKessel, Annemiek van der Eijk, Richard Molenkamp, Marion Koopmans, on behalf of the Dutch national COVID…
EPI_ISL_413592	hCoV-19/Taiwan/NTU03/2020	2020-03-02	Department of Laboratory Medicine, National Taiwan University Hospital	Microbial Genomics Core Lab, National Taiwan University Centers of Genomic and Precision Medicine	Shiou-Hwei Yeh, You-Yu Lin, Ya-Yun Lai, Chiao-Ling Li, Shan-Chwen Chang, Pei-Jer Chen, Sui-Yuan Chang
EPI_ISL_413593	hCoV-19/Luxembourg/Lux1/2020	2020-02-29	Laboratoire National de Santé	Erasmus Medical Center	David Nieuwenhuijse, Bas Oude Munnink, Reina Sikkema, Claudia Schapendonk, Irina Chestakova, Anne van der Linden, Mark Pronk, Pascal Lexmond, T. Abdelrahman, G. Fournier, J. Mossong, T. Nguyen, Jeroen van Kampen, Jolanda Voermans, Corine GeurtsvanKessel, Annemiek van der Eijk, Richard Molenkamp, Marion Koopmans, on behalf of the Dutch national COVID-19 response team.
EPI_ISL_417952	hCoV-19/Spain/Madrid_H2_16/2020	2020-03-09	Hospital Universitario 12 de Octubre	Hospital Universitario La Paz	Elias Dahdouh, Sara González, Fernando Lázaro, Esther Viedma, Natalia Stella, Julio García, Juan Carlos Galán, Rafael Cantón, Mª Dolores Folgueira, Rafael Delgado, Jesús Mingorance
EPI_ISL_416621	hCoV-19/Japan/DP0743/2020	2020-02-17	Japanese Quarantine Stations	Pathogen Genomics Center, National Institute of Infectious Diseases	Tsuyoshi Sekizuka, Kentaro Itokawa, Rina Tanaka, Masanori Hashino, Tsutomu Kageyama, Shinji Saito, Ikuyo Takayama, Hideki Hasegawa, Takuri Takahashi, Hajime Kamiya, Takuya Yamagishi, Motoi Suzuki, Takaji Wakita, Makoto Kuroda
EPI_ISL_413594	hCoV-19/Australia/NSW08/2020	2020-02-28	Centre for Infectious Diseases and Microbiology Laboratory Services	NSW Health Pathology - Institute of Clinical Pathology and Medical Research; Westmead Hospital; University of Sydney	Rockett R, Eden J-S, Lam C, Gray K, Timms, V, Gall, M, Alicia, A, Carter I, Rahman H, Holmes EC, , O’Sullivan MV, Sintchenko V, Chen SC, Maddocks S, Kok J and Dwyer DE for the 2019-nCoV Study Group*
EPI_ISL_413595	hCoV-19/Australia/NSW09/2020	2020-02-28	Centre for Infectious Diseases and Microbiology Laboratory Services	NSW Health Pathology - Institute of Clinical Pathology and Medical Research; Westmead Hospital; University of Sydney	Rockett R, Eden J-S, Lam C, Gray K, Timms, V, Gall, M, Carter I, Rahman H, Holmes EC, O’Sullivan MV, Sintchenko V, Chen SC, Maddocks S, Kok J and Dwyer DE for the 2019-nCoV Study Group*
EPI_ISL_416622	hCoV-19/Japan/DP0752/2020	2020-02-17	Japanese Quarantine Stations	Pathogen Genomics Center, National Institute of Infectious Diseases	Tsuyoshi Sekizuka, Kentaro Itokawa, Rina Tanaka, Masanori Hashino, Tsutomu Kageyama, Shinji Saito, Ikuyo Takayama, Hideki Hasegawa, Takuri Takahashi, Hajime Kamiya, Takuya Yamagishi, Motoi Suzuki, Takaji Wakita, Makoto Kuroda
EPI_ISL_417953	hCoV-19/Brazil/RJ0115/2020	2020-03-18	Universidade Federal do Rio de Janeiro	Bioinformatics Laboratory - LNCC	Filipe Romero, Ana Paula Guimarães, Mariane Talon, Luiz Gonzaga Paula de Almeida, Ronaldo da Silva Francisco Junior, Diana Mariani, Lídia Boullosa,Alexandra Gerber, Jaqueline Goes de Jesus, Ingra Morales Claro, Ester Cerdeira Sabino, Nuno Rodrigues Faria, Terezinha Marta Pereira, Pinto Castiñeiras, Isabela de Carvalho Leitão, Rafael de Mello Galliez, Cássia Alves Gonçalves, Érica Ramos dos Santos…
EPI_ISL_413596	hCoV-19/Australia/NSW10/2020	2020-02-28	Centre for Infectious Diseases and Microbiology - Public Health	NSW Health Pathology - Institute of Clinical Pathology and Medical Research; Westmead Hospital; University of Sydney	Rockett R, Eden J-S, Lam C, Gray K, Timms, V, Gall, M, Carter I, Rahman H, Holmes EC, O’Sullivan MV, Sintchenko V, Chen SC, Maddocks S, Kok J and Dwyer DE for the 2019-nCoV Study Group*
EPI_ISL_417950	hCoV-19/Congo/158/2020	2020-03-20	Viral Respiratory Lab, National Institute for Biomedical Research (INRB)	Pathogen Sequencing Lab, National Institute for Biomedical Research (INRB)	Placide Mbala-Kingebeni, Edith Nkwembe, Eddy Kinganda-Lusamaki, Amuri Aziza, Catherine Pratt, Matthias Pauthner, Josh Quick, Allison Black, James Hadfield, Trevor Bedford, Ian Goodfellow, Nick Loman, Kristian Andersen, Michael Wiley, Steve Ahuka-Mundeke, Jean-Jacques Muyembe Tamfum
EPI_ISL_413597	hCoV-19/Australia/NSW11/2020	2020-03-02	Centre for Infectious Diseases and Microbiology- Public Health	NSW Health Pathology - Institute of Clinical Pathology and Medical Research; Westmead Hospital; University of Sydney	Lam C, Eden J-S, Rockett R, Gray K, Timms, V, Gall, M, Carter I, Rahman H, Holmes EC, O’Sullivan MV, Sintchenko V, Chen SC, Maddocks S, Kok J and Dwyer DE for the 2019-nCoV Study Group*
EPI_ISL_416620	hCoV-19/Japan/DP0724/2020	2020-02-17	Japanese Quarantine Stations	Pathogen Genomics Center, National Institute of Infectious Diseases	Tsuyoshi Sekizuka, Kentaro Itokawa, Rina Tanaka, Masanori Hashino, Tsutomu Kageyama, Shinji Saito, Ikuyo Takayama, Hideki Hasegawa, Takuri Takahashi, Hajime Kamiya, Takuya Yamagishi, Motoi Suzuki, Takaji Wakita, Makoto Kuroda
EPI_ISL_417951	hCoV-19/Brazil/RJ0114/2020	2020-03-17	Universidade Federal do Rio de Janeiro	Bioinformatics Laboratory - LNCC	Filipe Romero, Ana Paula Guimarães, Mariane Talon, Luiz Gonzaga Paula de Almeida, Ronaldo da Silva Francisco Junior, Diana Mariani, Lídia Boullosa,Alexandra Gerber, Jaqueline Goes de Jesus, Ingra Morales Claro, Ester Cerdeira Sabino, Nuno Rodrigues Faria, Terezinha Marta Pereira, Pinto Castiñeiras, Isabela de Carvalho Leitão, Rafael de Mello Galliez, Cássia Alves Gonçalves, Érica Ramos dos Santos…
EPI_ISL_417956	hCoV-19/Spain/Madrid_H5_34/2020	2020-03-11	Hospital Universitario 12 de Octubre	Hospital Universitario La Paz	Elias Dahdouh, Sara González, Fernando Lázaro, Esther Viedma, Natalia Stella, Julio García, Juan Carlos Galán, Rafael Cantón, Mª Dolores Folgueira, Rafael Delgado, Jesús Mingorance
EPI_ISL_416625	hCoV-19/Japan/DP0765/2020	2020-02-17	Japanese Quarantine Stations	Pathogen Genomics Center, National Institute of Infectious Diseases	Tsuyoshi Sekizuka, Kentaro Itokawa, Rina Tanaka, Masanori Hashino, Tsutomu Kageyama, Shinji Saito, Ikuyo Takayama, Hideki Hasegawa, Takuri Takahashi, Hajime Kamiya, Takuya Yamagishi, Motoi Suzuki, Takaji Wakita, Makoto Kuroda
EPI_ISL_413598	hCoV-19/Australia/NSW12/2020	2020-03-04	Centre for Infectious Diseases and Microbiology - Public Health	NSW Health Pathology - Institute of Clinical Pathology and Medical Research; Westmead Hospital; University of Sydney	Gray K, Eden J-S, Lam C, Rockett R, Timms, V, Gall, M, Carter I, Rahman H, Holmes EC, O’Sullivan MV, Sintchenko V, Chen SC, Maddocks S, Kok J and Dwyer DE for the 2019-nCoV Study Group*
EPI_ISL_417957	hCoV-19/Spain/Madrid_H7_36/2020	2020-03-12	Hospital Universitario 12 de Octubre	Hospital Universitario La Paz	Elias Dahdouh, Sara González, Fernando Lázaro, Esther Viedma, Natalia Stella, Julio García, Juan Carlos Galán, Rafael Cantón, Mª Dolores Folgueira, Rafael Delgado, Jesús Mingorance
EPI_ISL_416626	hCoV-19/Japan/DP0779/2020	2020-02-17	Japanese Quarantine Stations	Pathogen Genomics Center, National Institute of Infectious Diseases	Tsuyoshi Sekizuka, Kentaro Itokawa, Rina Tanaka, Masanori Hashino, Tsutomu Kageyama, Shinji Saito, Ikuyo Takayama, Hideki Hasegawa, Takuri Takahashi, Hajime Kamiya, Takuya Yamagishi, Motoi Suzuki, Takaji Wakita, Makoto Kuroda
EPI_ISL_413599	hCoV-19/Australia/NSW13/2020	2020-03-04	Centre for Infectious Diseases and Microbiology - Public Health	NSW Health Pathology - Institute of Clinical Pathology and Medical Research; Westmead Hospital; University of Sydney	Timms, V, Eden J-S, Lam C, Gray K, Rockett R, Gall, M, Carter I, Rahman H, Holmes EC, O’Sullivan MV, Sintchenko V, Chen SC, Maddocks S, Kok J and Dwyer DE for the 2019-nCoV Study Group*
EPI_ISL_417954	hCoV-19/Spain/Madrid_H3_10/2020	2020-03-12	Hospital Universitario 12 de Octubre	Hospital Universitario La Paz	Elias Dahdouh, Sara González, Fernando Lázaro, Esther Viedma, Natalia Stella, Julio García, Juan Carlos Galán, Rafael Cantón, Mª Dolores Folgueira, Rafael Delgado, Jesús Mingorance
EPI_ISL_416623	hCoV-19/Japan/DP0763/2020	2020-02-17	Japanese Quarantine Stations	Pathogen Genomics Center, National Institute of Infectious Diseases	Tsuyoshi Sekizuka, Kentaro Itokawa, Rina Tanaka, Masanori Hashino, Tsutomu Kageyama, Shinji Saito, Ikuyo Takayama, Hideki Hasegawa, Takuri Takahashi, Hajime Kamiya, Takuya Yamagishi, Motoi Suzuki, Takaji Wakita, Makoto Kuroda
EPI_ISL_417955	hCoV-19/Congo/191/2020	2020-03-21	Viral Respiratory Lab, National Institute for Biomedical Research (INRB)	Pathogen Sequencing Lab, National Institute for Biomedical Research (INRB)	Placide Mbala-Kingebeni, Edith Nkwembe, Eddy Kinganda-Lusamaki, Amuri Aziza, Catherine Pratt, Matthias Pauthner, Josh Quick, Allison Black, James Hadfield, Trevor Bedford, Ian Goodfellow, Nick Loman, Kristian Andersen, Michael Wiley, Steve Ahuka-Mundeke, Jean-Jacques Muyembe Tamfum
EPI_ISL_416624	hCoV-19/Japan/DP0764/2020	2020-02-17	Japanese Quarantine Stations	Pathogen Genomics Center, National Institute of Infectious Diseases	Tsuyoshi Sekizuka, Kentaro Itokawa, Rina Tanaka, Masanori Hashino, Tsutomu Kageyama, Shinji Saito, Ikuyo Takayama, Hideki Hasegawa, Takuri Takahashi, Hajime Kamiya, Takuya Yamagishi, Motoi Suzuki, Takaji Wakita, Makoto Kuroda
EPI_ISL_416618	hCoV-19/Japan/DP0700/2020	2020-02-17	Japanese Quarantine Stations	Pathogen Genomics Center, National Institute of Infectious Diseases	Tsuyoshi Sekizuka, Kentaro Itokawa, Rina Tanaka, Masanori Hashino, Tsutomu Kageyama, Shinji Saito, Ikuyo Takayama, Hideki Hasegawa, Takuri Takahashi, Hajime Kamiya, Takuya Yamagishi, Motoi Suzuki, Takaji Wakita, Makoto Kuroda
EPI_ISL_417949	hCoV-19/Brazil/MG0112/2020	2020-03-17	Laboratório Hermes Pardini	Bioinformatics Laboratory - LNCC	Filipe Romero, Ana Paula Guimarães, Mariane Talon, Luiz Gonzaga Paula de Almeida, Ronaldo da Silva Francisco Junior, Diana Mariani, Lídia Boullosa,Alexandra Gerber, Jaqueline Goes de Jesus, Ingra Morales Claro, Ester Cerdeira Sabino, Nuno Rodrigues Faria, Terezinha Marta Pereira, Pinto Castiñeiras, Isabela de Carvalho Leitão, Rafael de Mello Galliez, Cássia Alves Gonçalves, Érica Ramos dos Santos…
EPI_ISL_416619	hCoV-19/Japan/DP0703/2020	2020-02-17	Japanese Quarantine Stations	Pathogen Genomics Center, National Institute of Infectious Diseases	Tsuyoshi Sekizuka, Kentaro Itokawa, Rina Tanaka, Masanori Hashino, Tsutomu Kageyama, Shinji Saito, Ikuyo Takayama, Hideki Hasegawa, Takuri Takahashi, Hajime Kamiya, Takuya Yamagishi, Motoi Suzuki, Takaji Wakita, Makoto Kuroda
EPI_ISL_416616	hCoV-19/Japan/DP0697/2020	2020-02-17	Japanese Quarantine Stations	Pathogen Genomics Center, National Institute of Infectious Diseases	Tsuyoshi Sekizuka, Kentaro Itokawa, Rina Tanaka, Masanori Hashino, Tsutomu Kageyama, Shinji Saito, Ikuyo Takayama, Hideki Hasegawa, Takuri Takahashi, Hajime Kamiya, Takuya Yamagishi, Motoi Suzuki, Takaji Wakita, Makoto Kuroda
EPI_ISL_417947	hCoV-19/Congo/94/2020	2020-03-19	Viral Respiratory Lab, National Institute for Biomedical Research (INRB)	Pathogen Sequencing Lab, National Institute for Biomedical Research (INRB)	Placide Mbala-Kingebeni, Edith Nkwembe, Eddy Kinganda-Lusamaki, Amuri Aziza, Catherine Pratt, Matthias Pauthner, Josh Quick, Allison Black, James Hadfield, Trevor Bedford, Ian Goodfellow, Nick Loman, Kristian Andersen, Michael Wiley, Steve Ahuka-Mundeke, Jean-Jacques Muyembe Tamfum
EPI_ISL_416617	hCoV-19/Japan/DP0699/2020	2020-02-17	Japanese Quarantine Stations	Pathogen Genomics Center, National Institute of Infectious Diseases	Tsuyoshi Sekizuka, Kentaro Itokawa, Rina Tanaka, Masanori Hashino, Tsutomu Kageyama, Shinji Saito, Ikuyo Takayama, Hideki Hasegawa, Takuri Takahashi, Hajime Kamiya, Takuya Yamagishi, Motoi Suzuki, Takaji Wakita, Makoto Kuroda
EPI_ISL_417948	hCoV-19/Congo/108/2020	2020-03-19	Viral Respiratory Lab, National Institute for Biomedical Research (INRB)	Pathogen Sequencing Lab, National Institute for Biomedical Research (INRB)	Placide Mbala-Kingebeni, Edith Nkwembe, Eddy Kinganda-Lusamaki, Amuri Aziza, Catherine Pratt, Matthias Pauthner, Josh Quick, Allison Black, James Hadfield, Trevor Bedford, Ian Goodfellow, Nick Loman, Kristian Andersen, Michael Wiley, Steve Ahuka-Mundeke, Jean-Jacques Muyembe Tamfum
EPI_ISL_416650	hCoV-19/USA/WA-UW112/2020	2020-03-10	UW Virology Lab	UW Virology Lab	Pavitra Roychoudhury, Hong Xie, Keith Jerome, Alexander Greninger
EPI_ISL_417981	hCoV-19/Spain/Madrid_R10_33/2020	2020-03-02	Hospital Universitario Ramón y Cajal	Hospital Universitario La Paz	Elias Dahdouh, Sara González, Fernando Lázaro, Esther Viedma, Natalia Stella, Julio García, Juan Carlos Galán, Rafael Cantón, Mª Dolores Folgueira, Rafael Delgado, Jesús Mingorance
EPI_ISL_416651	hCoV-19/USA/WA-UW113/2020	2020-03-11	UW Virology Lab	UW Virology Lab	Pavitra Roychoudhury, Hong Xie, Keith Jerome, Alexander Greninger
EPI_ISL_417982	hCoV-19/Brazil/RJ0116/2020	2020-03-19	Universidade Federal do Rio de Janeiro	Bioinformatics Laboratory - LNCC	Filipe Romero, Ana Paula Guimarães, Mariane Talon, Luiz Gonzaga Paula de Almeida, Ronaldo da Silva Francisco Junior, Diana Mariani, Lídia Boullosa,Alexandra Gerber, Jaqueline Goes de Jesus, Ingra Morales Claro, Ester Cerdeira Sabino, Nuno Rodrigues Faria, Terezinha Marta Pereira, Pinto Castiñeiras, Isabela de Carvalho Leitão, Rafael de Mello Galliez, Cássia Alves Gonçalves, Érica Ramos dos Santos…
EPI_ISL_417980	hCoV-19/Spain/Madrid_R5_8/2020	2020-03-03	Hospital Universitario Ramón y Cajal	Hospital Universitario La Paz	Elias Dahdouh, Sara González, Fernando Lázaro, Esther Viedma, Natalia Stella, Julio García, Juan Carlos Galán, Rafael Cantón, Mª Dolores Folgueira, Rafael Delgado, Jesús Mingorance
EPI_ISL_416654	hCoV-19/USA/WA-UW116/2020	2020-03-11	UW Virology Lab	UW Virology Lab	Pavitra Roychoudhury, Hong Xie, Keith Jerome, Alexander Greninger
EPI_ISL_417985	hCoV-19/Brazil/RJ0119/2020	2020-03-19	Universidade Federal do Rio de Janeiro	Bioinformatics Laboratory - LNCC	Filipe Romero, Ana Paula Guimarães, Mariane Talon, Luiz Gonzaga Paula de Almeida, Ronaldo da Silva Francisco Junior, Diana Mariani, Lídia Boullosa,Alexandra Gerber, Jaqueline Goes de Jesus, Ingra Morales Claro, Ester Cerdeira Sabino, Nuno Rodrigues Faria, Terezinha Marta Pereira, Pinto Castiñeiras, Isabela de Carvalho Leitão, Rafael de Mello Galliez, Cássia Alves Gonçalves, Érica Ramos dos Santos…
EPI_ISL_416655	hCoV-19/USA/WA-UW117/2020	2020-03-11	UW Virology Lab	UW Virology Lab	Pavitra Roychoudhury, Hong Xie, Keith Jerome, Alexander Greninger
EPI_ISL_417986	hCoV-19/Portugal/PT0001b/2020	2020-03-03	Centro Hospitalar e Universitario de Sao Joao, Porto	Instituto Nacional de Saude (INSA)	Guiomar et al
EPI_ISL_416652	hCoV-19/USA/WA-UW114/2020	2020-03-11	UW Virology Lab	UW Virology Lab	Pavitra Roychoudhury, Hong Xie, Keith Jerome, Alexander Greninger
EPI_ISL_417983	hCoV-19/Brazil/RJ0117/2020	2020-03-19	Universidade Federal do Rio de Janeiro	Bioinformatics Laboratory - LNCC	Filipe Romero, Ana Paula Guimarães, Mariane Talon, Luiz Gonzaga Paula de Almeida, Ronaldo da Silva Francisco Junior, Diana Mariani, Lídia Boullosa,Alexandra Gerber, Jaqueline Goes de Jesus, Ingra Morales Claro, Ester Cerdeira Sabino, Nuno Rodrigues Faria, Terezinha Marta Pereira, Pinto Castiñeiras, Isabela de Carvalho Leitão, Rafael de Mello Galliez, Cássia Alves Gonçalves, Érica Ramos dos Santos…
EPI_ISL_416653	hCoV-19/USA/WA-UW115/2020	2020-03-11	UW Virology Lab	UW Virology Lab	Pavitra Roychoudhury, Hong Xie, Keith Jerome, Alexander Greninger
EPI_ISL_417984	hCoV-19/Brazil/RJ0118/2020	2020-03-19	Universidade Federal do Rio de Janeiro	Bioinformatics Laboratory - LNCC	Filipe Romero, Ana Paula Guimarães, Mariane Talon, Luiz Gonzaga Paula de Almeida, Ronaldo da Silva Francisco Junior, Diana Mariani, Lídia Boullosa,Alexandra Gerber, Jaqueline Goes de Jesus, Ingra Morales Claro, Ester Cerdeira Sabino, Nuno Rodrigues Faria, Terezinha Marta Pereira, Pinto Castiñeiras, Isabela de Carvalho Leitão, Rafael de Mello Galliez, Cássia Alves Gonçalves, Érica Ramos dos Santos…
EPI_ISL_417989	hCoV-19/Portugal/PT0005/2020	2020-03-04	Centro Hospitalar e Universitario de Sao Joao, Porto	Instituto Nacional de Saude (INSA)	Guiomar et al
EPI_ISL_416658	hCoV-19/USA/WA-UW120/2020	2020-03-11	UW Virology Lab	UW Virology Lab	Pavitra Roychoudhury, Hong Xie, Keith Jerome, Alexander Greninger
EPI_ISL_416659	hCoV-19/USA/WA-UW121/2020	2020-03-11	UW Virology Lab	UW Virology Lab	Pavitra Roychoudhury, Hong Xie, Keith Jerome, Alexander Greninger
EPI_ISL_416656	hCoV-19/USA/WA-UW118/2020	2020-03-11	UW Virology Lab	UW Virology Lab	Pavitra Roychoudhury, Hong Xie, Keith Jerome, Alexander Greninger
EPI_ISL_417987	hCoV-19/Portugal/PT0003/2020	2020-03-03	Centro Hospitalar e Universitario de Sao Joao, Porto	Instituto Nacional de Saude (INSA)	Guiomar et al
EPI_ISL_417988	hCoV-19/Portugal/PT0004/2020	2020-03-05	CHULC - H Curry Cabral	Instituto Nacional de Saude (INSA)	Guiomar et al
EPI_ISL_416657	hCoV-19/USA/WA-UW119/2020	2020-03-11	UW Virology Lab	UW Virology Lab	Pavitra Roychoudhury, Hong Xie, Keith Jerome, Alexander Greninger
EPI_ISL_416649	hCoV-19/USA/WA-UW111/2020	2020-03-11	UW Virology Lab	UW Virology Lab	Pavitra Roychoudhury, Hong Xie, Keith Jerome, Alexander Greninger
EPI_ISL_417970	hCoV-19/USA/UT-00027/2020	2020-03-16	Utah Public Health Laboratory	Utah Public Health Laboratory	Erin Young, Kelly Oakeson
EPI_ISL_416640	hCoV-19/USA/WA-UW102/2020	2020-03-11	UW Virology Lab	UW Virology Lab	Pavitra Roychoudhury, Hong Xie, Keith Jerome, Alexander Greninger
EPI_ISL_417971	hCoV-19/USA/UT-00028/2020	2020-03-19	Utah Public Health Laboratory	Utah Public Health Laboratory	Erin Young, Kelly Oakeson
EPI_ISL_416643	hCoV-19/USA/WA-UW105/2020	2020-03-11	UW Virology Lab	UW Virology Lab	Pavitra Roychoudhury, Hong Xie, Keith Jerome, Alexander Greninger
EPI_ISL_417974	hCoV-19/USA/UT-00032/2020	2020-03-19	Utah Public Health Laboratory	Utah Public Health Laboratory	Erin Young, Kelly Oakeson
EPI_ISL_416644	hCoV-19/USA/WA-UW106/2020	2020-03-11	UW Virology Lab	UW Virology Lab	Pavitra Roychoudhury, Hong Xie, Keith Jerome, Alexander Greninger
EPI_ISL_417975	hCoV-19/Spain/Madrid_LP14_3/2020	2020-03-09	Hospital Universitario La Paz	Hospital Universitario La Paz	Elias Dahdouh, Sara González, Fernando Lázaro, Esther Viedma, Natalia Stella, Julio García, Juan Carlos Galán, Rafael Cantón, Mª Dolores Folgueira, Rafael Delgado, Jesús Mingorance
EPI_ISL_416641	hCoV-19/USA/WA-UW103/2020	2020-03-11	UW Virology Lab	UW Virology Lab	Pavitra Roychoudhury, Hong Xie, Keith Jerome, Alexander Greninger
EPI_ISL_417972	hCoV-19/Spain/Madrid_LP12_21/2020	2020-03-09	Hospital Universitario La Paz	Hospital Universitario La Paz	Elias Dahdouh, Sara González, Fernando Lázaro, Esther Viedma, Natalia Stella, Julio García, Juan Carlos Galán, Rafael Cantón, Mª Dolores Folgueira, Rafael Delgado, Jesús Mingorance
EPI_ISL_416642	hCoV-19/USA/WA-UW104/2020	2020-03-11	UW Virology Lab	UW Virology Lab	Pavitra Roychoudhury, Hong Xie, Keith Jerome, Alexander Greninger
EPI_ISL_417973	hCoV-19/USA/UT-00031/2020	2020-03-19	Utah Public Health Laboratory	Utah Public Health Laboratory	Erin Young, Kelly Oakeson
EPI_ISL_416647	hCoV-19/USA/WA-UW109/2020	2020-03-11	UW Virology Lab	UW Virology Lab	Pavitra Roychoudhury, Hong Xie, Keith Jerome, Alexander Greninger
EPI_ISL_417978	hCoV-19/Spain/Madrid_LP15_4/2020	2020-03-09	Hospital Universitario La Paz	Hospital Universitario La Paz	Elias Dahdouh, Sara González, Fernando Lázaro, Esther Viedma, Natalia Stella, Julio García, Juan Carlos Galán, Rafael Cantón, Mª Dolores Folgueira, Rafael Delgado, Jesús Mingorance
EPI_ISL_416648	hCoV-19/USA/WA-UW110/2020	2020-03-11	UW Virology Lab	UW Virology Lab	Pavitra Roychoudhury, Hong Xie, Keith Jerome, Alexander Greninger
EPI_ISL_417979	hCoV-19/Spain/Madrid_R2_15/2020	2020-03-03	Hospital Universitario Ramón y Cajal	Hospital Universitario La Paz	Elias Dahdouh, Sara González, Fernando Lázaro, Esther Viedma, Natalia Stella, Julio García, Juan Carlos Galán, Rafael Cantón, Mª Dolores Folgueira, Rafael Delgado, Jesús Mingorance
EPI_ISL_416645	hCoV-19/USA/WA-UW107/2020	2020-03-11	UW Virology Lab	UW Virology Lab	Pavitra Roychoudhury, Hong Xie, Keith Jerome, Alexander Greninger
EPI_ISL_417976	hCoV-19/USA/UT-00033/2020	2020-03-19	Utah Public Health Laboratory	Utah Public Health Laboratory	Erin Young, Kelly Oakeson
EPI_ISL_416646	hCoV-19/USA/WA-UW108/2020	2020-03-11	UW Virology Lab	UW Virology Lab	Pavitra Roychoudhury, Hong Xie, Keith Jerome, Alexander Greninger
EPI_ISL_417977	hCoV-19/USA/UT-00034/2020	2020-03-20	Utah Public Health Laboratory	Utah Public Health Laboratory	Erin Young, Kelly Oakeson
EPI_ISL_417969	hCoV-19/Spain/Madrid_LP10_12/2020	2020-03-09	Hospital Universitario La Paz	Hospital Universitario La Paz	Elias Dahdouh, Sara González, Fernando Lázaro, Esther Viedma, Natalia Stella, Julio García, Juan Carlos Galán, Rafael Cantón, Mª Dolores Folgueira, Rafael Delgado, Jesús Mingorance
EPI_ISL_416638	hCoV-19/USA/WA-UW100/2020	2020-03-12	UW Virology Lab	UW Virology Lab	Pavitra Roychoudhury, Hong Xie, Keith Jerome, Alexander Greninger
EPI_ISL_416639	hCoV-19/USA/WA-UW101/2020	2020-03-10	UW Virology Lab	UW Virology Lab	Pavitra Roychoudhury, Hong Xie, Keith Jerome, Alexander Greninger
EPI_ISL_416672	hCoV-19/USA/WA-UW134/2020	2020-03-10	UW Virology Lab	UW Virology Lab	Pavitra Roychoudhury, Hong Xie, Keith Jerome, Alexander Greninger
EPI_ISL_416673	hCoV-19/USA/WA-UW135/2020	2020-03-11	UW Virology Lab	UW Virology Lab	Pavitra Roychoudhury, Hong Xie, Keith Jerome, Alexander Greninger
EPI_ISL_414011	hCoV-19/England/200990006/2020	2020-02-26	Respiratory Virus Unit, Microbiology Services Colindale, Public Health England	Respiratory Virus Unit, Microbiology Services Colindale, Public Health England	Monica Galiano, Shahjahan Miah, Angie Lackenby, Omolola Akinbami, Tiina Talts, Leena Bhaw, Richard Myers, Steven Platt, Kirstin Edwards, Jonathan Hubb, Joanna Ellis, Maria Zambon
EPI_ISL_416670	hCoV-19/USA/WA-UW132/2020	2020-03-12	UW Virology Lab	UW Virology Lab	Pavitra Roychoudhury, Hong Xie, Keith Jerome, Alexander Greninger
EPI_ISL_414010	hCoV-19/England/200981386/2020	2020-02-26	Respiratory Virus Unit, Microbiology Services Colindale, Public Health England	Respiratory Virus Unit, Microbiology Services Colindale, Public Health England	Monica Galiano, Shahjahan Miah, Angie Lackenby, Omolola Akinbami, Tiina Talts, Leena Bhaw, Richard Myers, Steven Platt, Kirstin Edwards, Jonathan Hubb, Joanna Ellis, Maria Zambon
EPI_ISL_416671	hCoV-19/USA/WA-UW133/2020	2020-03-12	UW Virology Lab	UW Virology Lab	Pavitra Roychoudhury, Hong Xie, Keith Jerome, Alexander Greninger
EPI_ISL_414013	hCoV-19/England/201000003/2020	2020-03-01	Respiratory Virus Unit, Microbiology Services Colindale, Public Health England	Respiratory Virus Unit, Microbiology Services Colindale, Public Health England	Monica Galiano, Shahjahan Miah, Angie Lackenby, Omolola Akinbami, Tiina Talts, Leena Bhaw, Richard Myers, Steven Platt, Kirstin Edwards, Jonathan Hubb, Joanna Ellis, Maria Zambon
EPI_ISL_416676	hCoV-19/USA/WA-UW138/2020	2020-03-11	UW Virology Lab	UW Virology Lab	Pavitra Roychoudhury, Hong Xie, Keith Jerome, Alexander Greninger
EPI_ISL_414012	hCoV-19/England/200990723/2020	2020-02-27	Respiratory Virus Unit, Microbiology Services Colindale, Public Health England	Respiratory Virus Unit, Microbiology Services Colindale, Public Health England	Monica Galiano, Shahjahan Miah, Angie Lackenby, Omolola Akinbami, Tiina Talts, Leena Bhaw, Richard Myers, Steven Platt, Kirstin Edwards, Jonathan Hubb, Joanna Ellis, Maria Zambon
EPI_ISL_416677	hCoV-19/USA/WA-UW139/2020	2020-03-12	UW Virology Lab	UW Virology Lab	Pavitra Roychoudhury, Hong Xie, Keith Jerome, Alexander Greninger
EPI_ISL_416674	hCoV-19/USA/WA-UW136/2020	2020-03-11	UW Virology Lab	UW Virology Lab	Pavitra Roychoudhury, Hong Xie, Keith Jerome, Alexander Greninger
EPI_ISL_414015	hCoV-19/Brazil/SPBR-06/2020	2020-02-29	Hospital São Joaquim Beneficencia Portuguesa	Instituto Adolfo Lutz, Interdiciplinary Procedures Center, Strategic Laboratory	Claudio Tavares Sacchi, Claudia Regina Gonçalves, SimoneGuadagnucci Morillo, Carlos Henrique Camargo, Maria do Carmo Sampaito Tavares Timenetsky, Fabiana Cristina Pereira dos Santos Terezinha Maria de Paiva, Ester Cerdeira Sabino
EPI_ISL_414014	hCoV-19/Brazil/SPBR-03/2020	2020-03-02	Hospital Israelita Albert Einstein	Instituto Adolfo Lutz, Interdiciplinary Procedures Center, Strategic Laboratory	Claudio Tavares Sacchi, Claudia Regina Gonçalves, Katia Correia dos Santos, Carlos Henrique Camargo, Maria do Carmo Sampaito Tavares Timenetsky, Terezinha Maria de Paiva, Ester Cerdeira Sabino
EPI_ISL_416675	hCoV-19/USA/WA-UW137/2020	2020-03-11	UW Virology Lab	UW Virology Lab	Pavitra Roychoudhury, Hong Xie, Keith Jerome, Alexander Greninger
EPI_ISL_414017	hCoV-19/Brazil/SPBR-04/2020	2020-03-04	Hospital São Joaquim Beneficencia Portuguesa	Instituto Adolfo Lutz, Interdiciplinary Procedures Center, Strategic Laboratory	Claudio Tavares Sacchi, Claudia Regina Gonçalves, Fabiana Cristina Pereira dos Santos, Carlos Henrique Camargo, Maria do Carmo Sampaito Tavares Timenetsky, Daniela Bernardes Borges da Silva, Terezinha Maria de Paiva, Ester Cerdeira Sabino
EPI_ISL_414016	hCoV-19/Brazil/SPBR-05/2020	2020-02-29	Hospital São Joaquim Beneficencia Portuguesa	Instituto Adolfo Lutz, Interdiciplinary Procedures Center, Strategic Laboratory	Claudio Tavares Sacchi, Claudia Regina Gonçalves, Audrey Cilli, Carlos Henrique Camargo, Maria do Carmo Sampaito Tavares Timenetsky, Daniela Bernardes Borges da Silva, Terezinha Maria de Paiva, Ester Cerdeira Sabino
EPI_ISL_416678	hCoV-19/USA/WA-UW140/2020	2020-03-11	UW Virology Lab	UW Virology Lab	Pavitra Roychoudhury, Hong Xie, Keith Jerome, Alexander Greninger
EPI_ISL_414019	hCoV-19/Switzerland/GE3121/2020	2020-02-27	Laboratoire de Virologie, HUG	Swiss National Reference Centre for Influenza	LAUBSCHER Florian et al.
EPI_ISL_416679	hCoV-19/USA/WA-UW141/2020	2020-03-11	UW Virology Lab	UW Virology Lab	Pavitra Roychoudhury, Hong Xie, Keith Jerome, Alexander Greninger
EPI_ISL_414009	hCoV-19/England/200960515/2020	2020-02-25	Respiratory Virus Unit, Microbiology Services Colindale, Public Health England	Respiratory Virus Unit, Microbiology Services Colindale, Public Health England	Monica Galiano, Shahjahan Miah, Angie Lackenby, Omolola Akinbami, Tiina Talts, Leena Bhaw, Richard Myers, Steven Platt, Kirstin Edwards, Jonathan Hubb, Joanna Ellis, Maria Zambon
EPI_ISL_416661	hCoV-19/USA/WA-UW123/2020	2020-03-12	UW Virology Lab	UW Virology Lab	Pavitra Roychoudhury, Hong Xie, Keith Jerome, Alexander Greninger
EPI_ISL_417992	hCoV-19/Portugal/PT0007/2020	2020-03-07	CHULC - H D Estefania	Instituto Nacional de Saude (INSA)	Guiomar et al
EPI_ISL_416662	hCoV-19/USA/WA-UW124/2020	2020-03-12	UW Virology Lab	UW Virology Lab	Pavitra Roychoudhury, Hong Xie, Keith Jerome, Alexander Greninger
EPI_ISL_417993	hCoV-19/Portugal/PT0008/2020	2020-03-08	CHULC - H D Estefania	Instituto Nacional de Saude (INSA)	Guiomar et al
EPI_ISL_417990	hCoV-19/Portugal/PT0006a/2020	2020-03-06	CHULC - H Curry Cabral	Instituto Nacional de Saude (INSA)	Guiomar et al
EPI_ISL_416660	hCoV-19/USA/WA-UW122/2020	2020-03-10	UW Virology Lab	UW Virology Lab	Pavitra Roychoudhury, Hong Xie, Keith Jerome, Alexander Greninger
EPI_ISL_417991	hCoV-19/Portugal/PT0006b/2020	2020-03-08	CHULC - H Curry Cabral	Instituto Nacional de Saude (INSA)	Guiomar et al
EPI_ISL_417996	hCoV-19/Portugal/PT0011/2020	2020-03-08	CHULC - H Curry Cabral	Instituto Nacional de Saude (INSA)	Guiomar et al
EPI_ISL_416665	hCoV-19/USA/WA-UW127/2020	2020-03-12	UW Virology Lab	UW Virology Lab	Pavitra Roychoudhury, Hong Xie, Keith Jerome, Alexander Greninger
EPI_ISL_417997	hCoV-19/Portugal/PT0012/2020	2020-03-07	Centro Hospital do Porto, E.P.E. - H. Geral de Santo Antonio	Instituto Nacional de Saude (INSA)	Guiomar et al
EPI_ISL_416666	hCoV-19/USA/WA-UW128/2020	2020-03-12	UW Virology Lab	UW Virology Lab	Pavitra Roychoudhury, Hong Xie, Keith Jerome, Alexander Greninger
EPI_ISL_417994	hCoV-19/Portugal/PT0009/2020	2020-03-08	CHULC - H Curry Cabral	Instituto Nacional de Saude (INSA)	Guiomar et al
EPI_ISL_416663	hCoV-19/USA/WA-UW125/2020	2020-03-12	UW Virology Lab	UW Virology Lab	Pavitra Roychoudhury, Hong Xie, Keith Jerome, Alexander Greninger
EPI_ISL_416664	hCoV-19/USA/WA-UW126/2020	2020-03-12	UW Virology Lab	UW Virology Lab	Pavitra Roychoudhury, Hong Xie, Keith Jerome, Alexander Greninger
EPI_ISL_417995	hCoV-19/Portugal/PT0010/2020	2020-03-08	CHULC - H Curry Cabral	Instituto Nacional de Saude (INSA)	Guiomar et al
EPI_ISL_414006	hCoV-19/England/200990724/2020	2020-02-28	Respiratory Virus Unit, Microbiology Services Colindale, Public Health England	Respiratory Virus Unit, Microbiology Services Colindale, Public Health England	Monica Galiano, Shahjahan Miah, Angie Lackenby, Omolola Akinbami, Tiina Talts, Leena Bhaw, Richard Myers, Steven Platt, Kirstin Edwards, Jonathan Hubb, Joanna Ellis, Maria Zambon
EPI_ISL_416669	hCoV-19/USA/WA-UW131/2020	2020-03-11	UW Virology Lab	UW Virology Lab	Pavitra Roychoudhury, Hong Xie, Keith Jerome, Alexander Greninger
EPI_ISL_414005	hCoV-19/England/200940527/2020	2020-02-25	Respiratory Virus Unit, Microbiology Services Colindale, Public Health England	Respiratory Virus Unit, Microbiology Services Colindale, Public Health England	Monica Galiano, Shahjahan Miah, Angie Lackenby, Omolola Akinbami, Tiina Talts, Leena Bhaw, Richard Myers, Steven Platt, Kirstin Edwards, Jonathan Hubb, Joanna Ellis, Maria Zambon
EPI_ISL_417998	hCoV-19/Portugal/PT0013/2020	2020-03-08	Centro Hospital do Porto, E.P.E. - H. Geral de Santo Antonio	Instituto Nacional de Saude (INSA)	Guiomar et al
EPI_ISL_416667	hCoV-19/USA/WA-UW129/2020	2020-03-12	UW Virology Lab	UW Virology Lab	Pavitra Roychoudhury, Hong Xie, Keith Jerome, Alexander Greninger
EPI_ISL_414008	hCoV-19/England/200960041/2020	2020-02-27	Respiratory Virus Unit, Microbiology Services Colindale, Public Health England	Respiratory Virus Unit, Microbiology Services Colindale, Public Health England	Monica Galiano, Shahjahan Miah, Angie Lackenby, Omolola Akinbami, Tiina Talts, Leena Bhaw, Richard Myers, Steven Platt, Kirstin Edwards, Jonathan Hubb, Joanna Ellis, Maria Zambon
EPI_ISL_417999	hCoV-19/Portugal/PT0014/2020	2020-03-07	Centro Hospital do Porto, E.P.E. - H. Geral de Santo Antonio	Instituto Nacional de Saude (INSA)	Guiomar et al
EPI_ISL_416668	hCoV-19/USA/WA-UW130/2020	2020-03-11	UW Virology Lab	UW Virology Lab	Pavitra Roychoudhury, Hong Xie, Keith Jerome, Alexander Greninger
EPI_ISL_414007	hCoV-19/England/200990725/2020	2020-02-28	Respiratory Virus Unit, Microbiology Services Colindale, Public Health England	Respiratory Virus Unit, Microbiology Services Colindale, Public Health England	Monica Galiano, Shahjahan Miah, Angie Lackenby, Omolola Akinbami, Tiina Talts, Leena Bhaw, Richard Myers, Steven Platt, Kirstin Edwards, Jonathan Hubb, Joanna Ellis, Maria Zambon
EPI_ISL_417097	hCoV-19/USA/WA-S44/2020	2020-02-28	Washington State Department of Health	Seattle Flu Study	Chu etl al
EPI_ISL_417098	hCoV-19/USA/WA-S45/2020	2020-02-29	Washington State Department of Health	Seattle Flu Study	Chu etl al
EPI_ISL_417095	hCoV-19/USA/WA-S42/2020	2020-02-28	Washington State Department of Health	Seattle Flu Study	Chu etl al
EPI_ISL_417096	hCoV-19/USA/WA-S43/2020	2020-02-27	Washington State Department of Health	Seattle Flu Study	Chu etl al
EPI_ISL_417099	hCoV-19/USA/WA-S46/2020	2020-02-29	Washington State Department of Health	Seattle Flu Study	Chu etl al
EPI_ISL_417090	hCoV-19/USA/WA-S37/2020	2020-03-04	Washington State Department of Health	Seattle Flu Study	Chu etl al
EPI_ISL_417093	hCoV-19/USA/WA-S40/2020	2020-02-28	Washington State Department of Health	Seattle Flu Study	Chu etl al
EPI_ISL_417094	hCoV-19/USA/WA-S41/2020	2020-02-28	Washington State Department of Health	Seattle Flu Study	Chu etl al
EPI_ISL_417091	hCoV-19/USA/WA-S38/2020	2020-03-04	Washington State Department of Health	Seattle Flu Study	Chu etl al
EPI_ISL_417092	hCoV-19/USA/WA-S39/2020	2020-03-04	Washington State Department of Health	Seattle Flu Study	Chu etl al
EPI_ISL_413520	hCoV-19/Beijing/233/2020	2020-01-28	unknown	Infectious Disease Control Center	Li,J., Li,L., Li,Z., Qiu,S., Song,H., Li,P. and Li,P.
EPI_ISL_413521	hCoV-19/Beijing/235/2020	2020-01-28	unknown	Infectious Disease Control Center	Li,J., Li,L., Li,Z., Qiu,S., Song,H., Li,P. and Li,P.
EPI_ISL_413522	hCoV-19/India/1-27/2020	2020-01-27	Indian Council of Medical Research - National Institute of Virology	National Influenza Center, Indian Council of Medical Research - National Institute of Virology	Potdar V, Yadav PD, Choudhary ML, Shete-Aich A
EPI_ISL_413523	hCoV-19/India/1-31/2020	2020-01-31	Indian Council of Medical Research-National Institute of Virology	National Influenza Center, Indian Council of Medical Research-National Institute of Virology	Potdar V, Yadav PD, Choudhary ML, Shete-Aich A
EPI_ISL_410489	hCoV-19/Malaysia/CL5049/2020	2020-01-24	unknown	National Public Health Laboratory	Yu Kie,C., Norazimah,T., Rehan Shuhada,A.B., Selvanesan,S., Noorliza,M.N. and Hani,M.H.
EPI_ISL_413514	hCoV-19/South Korea/KUMC04/2020	2020-02-27	Department of Microbiology, Institute for Viral Diseases, College of Medicine, Korea University	Department of Microbiology, Institute for Viral Diseases, College of Medicine, Korea University	Changmin Kang, Joon-Yong Bae, Jungmin Lee, Jin Gu Yoon, Heedo Park, Juyoung Cho, Jeonghun Kim, Gee Eun Lee, Cui Chunguang, Kyeong-ryeol Shin, Ji Yun Noh, Joon Young Song, Hee Jin Cheong, Woo Joo Kim, Jin Il Kim, Man-Seong Park
EPI_ISL_413515	hCoV-19/South Korea/KUMC05/2020	2020-02-27	Division of Infectious Diseases, Department of Internal Medicine, Korea University College of Medicine	Department of Microbiology, Institute for Viral Diseases, College of Medicine, Korea University	Changmin Kang, Joon-Yong Bae, Jungmin Lee, Jin Gu Yoon, Heedo Park, Juyoung Cho, Jeonghun Kim, Gee Eun Lee, Cui Chunguang, Kyeong-ryeol Shin, Ji Yun Noh, Joon Young Song, Hee Jin Cheong, Woo Joo Kim, Jin Il Kim, Man-Seong Park
EPI_ISL_413516	hCoV-19/South Korea/KUMC06/2020	2020-02-27	Department of Microbiology, Institute for Viral Diseases, College of Medicine, Korea University	Department of Microbiology, Institute for Viral Diseases, College of Medicine, Korea University	Changmin Kang, Joon-Yong Bae, Jungmin Lee, Jin Gu Yoon, Heedo Park, Juyoung Cho, Jeonghun Kim, Gee Eun Lee, Cui Chunguang, Kyeong-ryeol Shin, Ji Yun Noh, Joon Young Song, Hee Jin Cheong, Woo Joo Kim, Jin Il Kim, Man-Seong Park
EPI_ISL_413517	hCoV-19/Iran/MHKN-1/2020	2020-02-26	unknown	Gastrointestinal and Liver Diseases Research Center	Karbalaie Niya,M.H., Laali,A., Tabibzadeh,A., Safarnezhad Tameshkel,F., Zamani,F., Sohrabi,M.R., Ranjbar,M., Savaj,S., Rezaie,N., Ajdarkosh,H., Keyvani,H., Khoonsari,M., Ameli,M., Nikkhah,M., Ghanbari,B., Faraji,A., Jamshidi Makiani,M. and Roham,M.
EPI_ISL_413518	hCoV-19/Beijing/105/2020	2020-01-26	unknown	Infectious Disease Control Center	Li,J., Li,L., Li,Z., Qiu,S., Song,H., Li,P. and Li,P.
EPI_ISL_413519	hCoV-19/Beijing/231/2020	2020-01-28	unknown	Infectious Disease Control Center	Li,J., Li,L., Li,Z., Qiu,S., Song,H., Li,P. and Li,P.
EPI_ISL_413513	hCoV-19/South Korea/KUMC03/2020	2020-02-27	Division of Infectious Diseases, Department of Internal Medicine, Korea University College of Medicine	Department of Microbiology, Institute for Viral Diseases, College of Medicine, Korea University	Changmin Kang, Joon-Yong Bae, Jungmin Lee, Jin Gu Yoon, Heedo Park, Juyoung Cho, Jeonghun Kim, Gee Eun Lee, Cui Chunguang, Kyeong-ryeol Shin, Ji Yun Noh, Joon Young Song, Hee Jin Cheong, Woo Joo Kim, Jin Il Kim, Man-Seong Park
EPI_ISL_410488	hCoV-19/Malaysia/CL5047/2020	2020-01-24	unknown	National Public Health Laboratory	Yu Kie,C., Norazimah,T., Rehan Shuhada,A.B., Selvanesan,S., Noorliza,M.N. and Hani,M.H.
EPI_ISL_410487	hCoV-19/Malaysia/CL5045/2020	2020-01-24	unknown	National Public Health Laboratory	Yu Kie,C., Norazimah,T., Rehan Shuhada,A.B., Selvanesan,S., Noorliza,M.N. and Hani,M.H.
EPI_ISL_410486	hCoV-19/France/RA739/2020	2020-02-08	CNR Virus des Infections Respiratoires - France SUD	CNR Virus des Infections Respiratoires - France SUD	Bal, Antonin; Destras, Gregory; Gaymard, Alexandre; Bouscambert-Duchamp, Maude; Cheynet, Valérie; Brengel-Pesce, Karen; Morfin-Sherpa, Florence; Valette, Martine; Josset, Laurence; Lina, Bruno.
EPI_ISL_413560	hCoV-19/USA/WA-S3/2020	2020-02-28	Seattle Flu Study	Seattle Flu Study	Chu et al
EPI_ISL_413561	hCoV-19/USA/CA-CDPH-UC4/2020	2020-02-27	California Department of Public Health	Chiu Laboratory, University of California, San Francisco	Xianding Deng, Scot Federman, Chao-Yang Pan, Hugo Guevara,Wei Gu, Debra A. Wadford, and Charles Y. Chiu
EPI_ISL_413562	hCoV-19/USA/WA11-UW7/2020	2020-03-02	UW Virology Lab	UW Virology Lab	Pavitra Roychoudhury, Hong Xie, Keith Jerome, Alexander Greninger
EPI_ISL_417920	hCoV-19/Malaysia/190300/2020	2020-03-22	Department of Medical Microbiology, University Malaya Medical Centre	Department of Medical Microbiology, Faculty of Medicine, University of Malaya	Yoong Min CHONG, Sasheela PONNAMPALAVANAR, Sharifah Faridah SYED OMAR, Adeeba KAMARULZAMAN,Vijayan MUNUSAMY, Chee Kuan WONG, Fadhil Hadi JAMALUDDIN, Cindy Shuan Ju TEH, I-Ching SAM, Yoke Fun Chan, University Malaya Medical Centre COVID Team
EPI_ISL_413563	hCoV-19/USA/WA12-UW8/2020	2020-03-03	UW Virology Lab	UW Virology Lab	Pavitra Roychoudhury, Hong Xie, Keith Jerome, Alexander Greninger
EPI_ISL_413564	hCoV-19/Netherlands/Andel_1365066/2020	2020-03-01	MHC West-Brabant	Erasmus Medical Center	David Nieuwenhuijse, Bas Oude Munnink, Reina Sikkema, Claudia Schapendonk, Irina Chestakova, Anne van der Linden, Mark Pronk, Pascal Lexmond, Corien Swaan, Manon Haverkate, Madelief Mollers, Mart Stein, Sandra Kengne Kamga Mobou, Jeroen van Kampen, Jolanda Voermans, Aura Timen, Corine GeurtsvanKessel, Annemiek van der Eijk, Richard Molenkamp, Marion Koopmans, on behalf of the Dutch national COVID…
EPI_ISL_413565	hCoV-19/Netherlands/Berlicum_1363564/2020	2020-02-24	Foundation Pamm	Erasmus Medical Center	David Nieuwenhuijse, Bas Oude Munnink, Reina Sikkema, Claudia Schapendonk, Irina Chestakova, Anne van der Linden, Mark Pronk, Pascal Lexmond, Corien Swaan, Manon Haverkate, Madelief Mollers, Mart Stein, Sandra Kengne Kamga Mobou, Jeroen van Kampen, Jolanda Voermans, Aura Timen, Corine GeurtsvanKessel, Annemiek van der Eijk, Richard Molenkamp, Marion Koopmans, on behalf of the Dutch national COVID…
EPI_ISL_417923	hCoV-19/Italy/INMI5/2020	2020-03-04	INMI Lazzaro Spallanzani IRCCS	Laboratory of Virology, INMI Lazzaro Spallanzani IRCCS	Francesco Messina, Barbara Bartolini, Martina Rueca, Cesare E. M. Gruber, Emanuela Giombini, Maria R. Capobianchi, Fabrizio Carletti, Francesca Colavita, Concetta Castilletti, Eleonora Lalle, Daniele Lapa, Giuseppe Ippolito.
EPI_ISL_413566	hCoV-19/Netherlands/Blaricum_1364780/2020	2020-03-02	MHC Gooi & Vechtstreek	Erasmus Medical Center	David Nieuwenhuijse, Bas Oude Munnink, Reina Sikkema, Claudia Schapendonk, Irina Chestakova, Anne van der Linden, Mark Pronk, Pascal Lexmond, Corien Swaan, Manon Haverkate, Madelief Mollers, Mart Stein, Sandra Kengne Kamga Mobou, Jeroen van Kampen, Jolanda Voermans, Aura Timen, Corine GeurtsvanKessel, Annemiek van der Eijk, Richard Molenkamp, Marion Koopmans, on behalf of the Dutch national COVID…
EPI_ISL_417924	hCoV-19/Colombia/79256/2020	2020-03-11	Secretaría de Salud Medellín	Instituto Nacional de Salud, Universidad Cooperativa de Colombia, Instituto Alexander von Humboldt, Imperial College-London, London School of Hygiene & Tropical Medicine	Marcela Mercado-Reyes, Katherine Laiton-Donato, Diego A. Álvarez-Díaz, Carlos Franco-Muñoz, Jose A. Usme-Ciro, Gloria Puerto, Nicolás D. Franco-Sierra, Mailyn A. Gonzalez, Zulma M. Cucunubá, Christian Julian Villabona‐Arenas, Liz Villabona-Arenas, Sussy Echeverria-Londoño, Astrid C. Flórez, Sergio Gomez Rangel, Luz Dary Rodriguez, Juliana Barbosa, Erika Ospitia, Diana Marcela Walteros-Acero, Mart…
EPI_ISL_413567	hCoV-19/Netherlands/Coevorden_1363618/2020	2020	Unknown	Erasmus Medical Center	David Nieuwenhuijse, Bas Oude Munnink, Reina Sikkema, Claudia Schapendonk, Irina Chestakova, Anne van der Linden, Mark Pronk, Pascal Lexmond, Corien Swaan, Manon Haverkate, Madelief Mollers, Mart Stein, Sandra Kengne Kamga Mobou, Jeroen van Kampen, Jolanda Voermans, Aura Timen, Corine GeurtsvanKessel, Annemiek van der Eijk, Richard Molenkamp, Marion Koopmans, on behalf of the Dutch national COVID…
EPI_ISL_417921	hCoV-19/Italy/INMI3/2020	2020-03-01	INMI Lazzaro Spallanzani IRCCS	Laboratory of Virology, INMI Lazzaro Spallanzani IRCCS	Martina Rueca, Barbara Bartolini, Francesco Messina, Cesare E. M. Gruber, Emanuela Giombini, Maria R. Capobianchi, Fabrizio Carletti, Francesca Colavita, Concetta Castilletti, Eleonora Lalle, Daniele Lapa, Giuseppe Ippolito.
EPI_ISL_417922	hCoV-19/Italy/INMI4/2020	2020-02-28	INMI Lazzaro Spallanzani IRCCS	Laboratory of Virology, INMI Lazzaro Spallanzani IRCCS	Cesare E. M. Gruber, Martina Rueca, Barbara Bartolini, Francesco Messina, Emanuela Giombini, Maria R. Capobianchi, Fabrizio Carletti, Francesca Colavita, Concetta Castilletti, Eleonora Lalle, Daniele Lapa, Giuseppe Ippolito.
EPI_ISL_413568	hCoV-19/Netherlands/Dalen_1363624/2020	2020-03-01	MHC Drente	Erasmus Medical Center	David Nieuwenhuijse, Bas Oude Munnink, Reina Sikkema, Claudia Schapendonk, Irina Chestakova, Anne van der Linden, Mark Pronk, Pascal Lexmond, Corien Swaan, Manon Haverkate, Madelief Mollers, Mart Stein, Sandra Kengne Kamga Mobou, Jeroen van Kampen, Jolanda Voermans, Aura Timen, Corine GeurtsvanKessel, Annemiek van der Eijk, Richard Molenkamp, Marion Koopmans, on behalf of the Dutch national COVID…
EPI_ISL_413558	hCoV-19/USA/CA-CDPH-UC2/2020	2020-02-27	California Department of Public Health	Chiu Laboratory, University of California, San Francisco	Xianding Deng, Scot Federman, Chao-Yang Pan, Hugo Guevara,Wei Gu, Debra A. Wadford, and Charles Y. Chiu
EPI_ISL_417917	hCoV-19/Malaysia/189332/2020	2020-03-20	Department of Medical Microbiology, University Malaya Medical Centre	Department of Medical Microbiology	Yoong Min CHONG, Sasheela PONNAMPALAVANAR, Sharifah Faridah SYED OMAR, Adeeba KAMARULZAMAN,Vijayan MUNUSAMY, Chee Kuan WONG, Cindy Shuan Ju TEH, I-Ching SAM, Yoke Fun Chan, University Malaya Medical Centre COVID Team
EPI_ISL_413559	hCoV-19/USA/CA-CDPH-UC3/2020	2020-02-27	California Department of Public Health	Chiu Laboratory, University of California, San Francisco	Xianding Deng, Scot Federman, Chao-Yang Pan, Hugo Guevara,Wei Gu, Debra A. Wadford, and Charles Y. Chiu
EPI_ISL_417918	hCoV-19/Malaysia/188407/2020	2020-03-18	Department of Medical Microbiology, University Malaya Medical Centre	Department of Medical Microbiology, Faculty of Medicine, University of Malaya	Yoong Min CHONG, Sasheela PONNAMPALAVANAR, Sharifah Faridah SYED OMAR, Adeeba KAMARULZAMAN,Vijayan MUNUSAMY, Chee Kuan WONG, Cindy Shuan Ju TEH, I-Ching SAM, Yoke Fun Chan, University Malaya Medical Centre COVID Team
EPI_ISL_417919	hCoV-19/Malaysia/186197/2020	2020-03-14	Department of Medical Microbiology, University Malaya Medical Centre	Department of Medical Microbiology, Faculty of Medicine, University of Malaya	Yoong Min CHONG, Sasheela PONNAMPALAVANAR, Sharifah Faridah SYED OMAR, Adeeba KAMARULZAMAN,Vijayan MUNUSAMY, Chee Kuan WONG, Fadhil Hadi JAMALUDDIN, Han Ming GAN, Cindy Shuan Ju TEH, I-Ching SAM, Yoke Fun CHAN, University Malaya Medical Centre COVID Team
EPI_ISL_413550	hCoV-19/Nigeria/Lagos01/2020	2020-02-27	Centre for Human and Zoonotic Virology (CHAZVY), College of Medicine University of Lagos/Lagos University Teaching Hospital (LUTH), part of the Laboratory Network of the Nigeria Centre for Disease Control (NCDC)	African Centre of Excellence for Genomics of Infectious Diseases (ACEGID), Redeemer's University, Ede, Osun State, Nigeria	Oluniyi P.E., Ajogbasile F.V., Kayode A., Oguzie J., Folarin O.A., Ihekweazu C. Happi C.T.
EPI_ISL_413553	hCoV-19/Iran/Tehran15AW/2020	2020-02-28	Iran National Influenza Center	Iran National Influenza Center	Jila Yavarian, Nazanin Zahra Shafiei Jandaghi, Kaveh Sadeghi, Fatemeh Ajaminejad, Nastaran Ghavvami and Talat Mokhtari Azad
EPI_ISL_413554	hCoV-19/Iran/Tehran9BE/2020	2020-02-23	Iran National Influenza Center	Iran National Influenza Center	Jila Yavarian, Nazanin Zahra Shafiei Jandaghi, Kaveh Sadeghi, Nastaran Ghavvami, Fatemeh Ajami Nejad, Fatemeh Saadatmand and Talat Mokhtari Azad
EPI_ISL_413555	hCoV-19/Wales/PHW1/2020	2020-02-27	Wales Specialist Virology Centre	Public Health Wales Microbiology Cardiff	Catherine Moore, Cen Sabu, Joanne Watkins, Sally Corden, Tom Connor
EPI_ISL_413556	hCoV-19/Wales/PHW2/2020	2020-03-04	Wales Specialist Virology Centre	Public Health Wales Microbiology Cardiff	Catherine Moore, Tim Jones, Joanne Watkins, Sally Corden, Tom Connor
EPI_ISL_413557	hCoV-19/USA/CA-CDPH-UC1/2020	2020-02-28	California Department of Public Health	Chiu Laboratory, University of California, San Francisco	Xianding Deng, Scot Federman, Chao-Yang Pan, Hugo Guevara,Wei Gu, Debra A. Wadford, and Charles Y. Chiu
EPI_ISL_417262	hCoV-19/England/20109039306/2020	2020-03-06	Respiratory Virus Unit, Microbiology Services Colindale, Public Health England	Respiratory Virus Unit, Microbiology Services Colindale, Public Health England	Monica Galiano, Shahjahan Miah, Angie Lackenby, Omolola Akinbami, Tiina Talts, Leena Bhaw, Richard Myers, Steven Platt, Kirstin Edwards, Jonathan Hubb, Joanna Ellis, Maria Zambon
EPI_ISL_417263	hCoV-19/England/20109050106/2020	2020-03-06	Respiratory Virus Unit, Microbiology Services Colindale, Public Health England	Respiratory Virus Unit, Microbiology Services Colindale, Public Health England	Monica Galiano, Shahjahan Miah, Angie Lackenby, Omolola Akinbami, Tiina Talts, Leena Bhaw, Richard Myers, Steven Platt, Kirstin Edwards, Jonathan Hubb, Joanna Ellis, Maria Zambon
EPI_ISL_417260	hCoV-19/England/20109035906/2020	2020-03-05	Respiratory Virus Unit, Microbiology Services Colindale, Public Health England	Respiratory Virus Unit, Microbiology Services Colindale, Public Health England	Monica Galiano, Shahjahan Miah, Angie Lackenby, Omolola Akinbami, Tiina Talts, Leena Bhaw, Richard Myers, Steven Platt, Kirstin Edwards, Jonathan Hubb, Joanna Ellis, Maria Zambon
EPI_ISL_417261	hCoV-19/England/20109038906/2020	2020-03-06	Respiratory Virus Unit, Microbiology Services Colindale, Public Health England	Respiratory Virus Unit, Microbiology Services Colindale, Public Health England	Monica Galiano, Shahjahan Miah, Angie Lackenby, Omolola Akinbami, Tiina Talts, Leena Bhaw, Richard Myers, Steven Platt, Kirstin Edwards, Jonathan Hubb, Joanna Ellis, Maria Zambon
EPI_ISL_417266	hCoV-19/England/20109050506/2020	2020-03-05	Respiratory Virus Unit, Microbiology Services Colindale, Public Health England	Respiratory Virus Unit, Microbiology Services Colindale, Public Health England	Monica Galiano, Shahjahan Miah, Angie Lackenby, Omolola Akinbami, Tiina Talts, Leena Bhaw, Richard Myers, Steven Platt, Kirstin Edwards, Jonathan Hubb, Joanna Ellis, Maria Zambon
EPI_ISL_417267	hCoV-19/England/20109050606/2020	2020-03-05	Respiratory Virus Unit, Microbiology Services Colindale, Public Health England	Respiratory Virus Unit, Microbiology Services Colindale, Public Health England	Monica Galiano, Shahjahan Miah, Angie Lackenby, Omolola Akinbami, Tiina Talts, Leena Bhaw, Richard Myers, Steven Platt, Kirstin Edwards, Jonathan Hubb, Joanna Ellis, Maria Zambon
EPI_ISL_417264	hCoV-19/England/20109050306/2020	2020-03-04	Respiratory Virus Unit, Microbiology Services Colindale, Public Health England	Respiratory Virus Unit, Microbiology Services Colindale, Public Health England	Monica Galiano, Shahjahan Miah, Angie Lackenby, Omolola Akinbami, Tiina Talts, Leena Bhaw, Richard Myers, Steven Platt, Kirstin Edwards, Jonathan Hubb, Joanna Ellis, Maria Zambon
EPI_ISL_417265	hCoV-19/England/20109050406/2020	2020-03-08	Respiratory Virus Unit, Microbiology Services Colindale, Public Health England	Respiratory Virus Unit, Microbiology Services Colindale, Public Health England	Monica Galiano, Shahjahan Miah, Angie Lackenby, Omolola Akinbami, Tiina Talts, Leena Bhaw, Richard Myers, Steven Platt, Kirstin Edwards, Jonathan Hubb, Joanna Ellis, Maria Zambon
EPI_ISL_417268	hCoV-19/England/20109050706/2020	2020-03-05	Respiratory Virus Unit, Microbiology Services Colindale, Public Health England	Respiratory Virus Unit, Microbiology Services Colindale, Public Health England	Monica Galiano, Shahjahan Miah, Angie Lackenby, Omolola Akinbami, Tiina Talts, Leena Bhaw, Richard Myers, Steven Platt, Kirstin Edwards, Jonathan Hubb, Joanna Ellis, Maria Zambon
EPI_ISL_417269	hCoV-19/England/20109050806/2020	2020-03-05	Respiratory Virus Unit, Microbiology Services Colindale, Public Health England	Respiratory Virus Unit, Microbiology Services Colindale, Public Health England	Monica Galiano, Shahjahan Miah, Angie Lackenby, Omolola Akinbami, Tiina Talts, Leena Bhaw, Richard Myers, Steven Platt, Kirstin Edwards, Jonathan Hubb, Joanna Ellis, Maria Zambon
EPI_ISL_411960	hCoV-19/China/HS_18/2020	2020-01-23	unknown	Bioinfo, Vision Medicals, Lianhe	Zhang,W.H
EPI_ISL_411961	hCoV-19/China/HS_38/2020	2020-01-25	unknown	Bioinfo, Vision Medicals, Lianhe	Zhang,W.H
EPI_ISL_411962	hCoV-19/China/HS_46/2020	2020-01-26	unknown	Bioinfo, Vision Medicals, Lianhe	Zhang,W.H
EPI_ISL_411952	hCoV-19/Jiangsu/JS02/2020	2020-01-24	NHC Key laboratory of Enteric Pathogenic Microbiology, Institute of Pathogenic Microbiology	Jiangsu Provincial Center for Disease Control & Prevention	Kangchen Zhao, Xiaojuan Zhu, Lunbiao Cui, Tao Wu, Yiyue Ge, Bin Wu, Yin Chen, Fengcai Zhu, Baoli Zhu, Ming Wu
EPI_ISL_411953	hCoV-19/Jiangsu/JS03/2020	2020-01-24	NHC Key laboratory of Enteric Pathogenic Microbiology, Institute of Pathogenic Microbiology	Jiangsu Provincial Center for Disease Control & Prevention	Kangchen Zhao, Xiaojuan Zhu, Lunbiao Cui, Tao Wu, Yiyue Ge, Bin Wu, Yin Chen, Fengcai Zhu, Baoli Zhu, Ming Wu
EPI_ISL_411954	hCoV-19/USA/CA7/2020	2020-02-06	California Department of Public Health	Pathogen Discovery, Respiratory Viruses Branch, Division of Viral Diseases, Centers for Dieases Control and Prevention	Krista Queen, Anna Uehara, Jing Zhang, Yan Li, Ying Tao, Clinton R. Paden, Haibin Wang, Shifaq Kamili, Xiaoyan Lu, Brian Lynch, Senthil Kumar K. Sakthivel, Brett L. Whitaker, Lijuan Wang, Janna' R. Murray, Susan I. Gerber, Stephen Lindstrom, Suxiang Tong
EPI_ISL_411955	hCoV-19/USA/CA8/2020	2020-02-10	California Department of Public Health	Pathogen Discovery, Respiratory Viruses Branch, Division of Viral Diseases, Centers for Dieases Control and Prevention	Krista Queen, Anna Uehara, Jing Zhang, Yan Li, Ying Tao, Clinton R. Paden, Haibin Wang, Shifaq Kamili, Xiaoyan Lu, Brian Lynch, Senthil Kumar K. Sakthivel, Brett L. Whitaker, Lijuan Wang, Janna' R. Murray, Susan I. Gerber, Stephen Lindstrom, Suxiang Tong
EPI_ISL_411956	hCoV-19/USA/TX1/2020	2020-02-11	Texas Department of State Health Services	Pathogen Discovery, Respiratory Viruses Branch, Division of Viral Diseases, Centers for Dieases Control and Prevention	Krista Queen, Anna Uehara, Jing Zhang, Yan Li, Ying Tao, Clinton R. Paden, Haibin Wang, Shifaq Kamili, Xiaoyan Lu, Brian Lynch, Senthil Kumar K. Sakthivel, Brett L. Whitaker, Lijuan Wang, Janna' R. Murray, Susan I. Gerber, Stephen Lindstrom, Suxiang Tong
EPI_ISL_411957	hCoV-19/China/WH-09/2020	2020-01-08	unknown	Key Laboratory of Human Diseases, Comparative Medicine, Institute of Laboratory Animal Science	Linlin,B., Lili,R., Shuran,G., Jiangning,L., Feifei,Q., Qi,L., Fengdi,L., Jing,X., Wei,D., Pin,Y., Yanfeng,X., Yajin,Q., Hong,G., Qiang,W., Mingya,L., Guanpeng,W., Shunyi,W., Zhiqi,S., Li,G., Lan,C., Conghui,W., Ying,W., Xinming,W., Yan,X., Qi,J. and Chuan,Q.
EPI_ISL_411958	hCoV-19/China/HS_8/2020	2020-01-22	unknown	Bioinfo, Vision Medicals, Lianhe,	Zhang,W.H
EPI_ISL_411959	hCoV-19/China/HS_17/2020	2020-01-23	unknown	Bioinfo, Vision Medicals, Lianhe	Zhang,W.H
EPI_ISL_417251	hCoV-19/England/20108004803/2020	2020-03-03	Respiratory Virus Unit, Microbiology Services Colindale, Public Health England	Respiratory Virus Unit, Microbiology Services Colindale, Public Health England	Monica Galiano, Shahjahan Miah, Angie Lackenby, Omolola Akinbami, Tiina Talts, Leena Bhaw, Richard Myers, Steven Platt, Kirstin Edwards, Jonathan Hubb, Joanna Ellis, Maria Zambon
EPI_ISL_418583	hCoV-19/Ireland/24042/2020	2020-03-10	UCD National Virus Reference Laboratory	UCD National Virus Reference Laboratory	Michael Carr, Gabriel Gonzalez, Jonathan Dean, Suzie Coughlan, Alison Murphy, Kevin Byrne, Ken Wolfe, Jeff Connell, Brendan Loftus, Cillian F De Gascun
EPI_ISL_417252	hCoV-19/England/20108006003/2020	2020-03-05	Respiratory Virus Unit, Microbiology Services Colindale, Public Health England	Respiratory Virus Unit, Microbiology Services Colindale, Public Health England	Monica Galiano, Shahjahan Miah, Angie Lackenby, Omolola Akinbami, Tiina Talts, Leena Bhaw, Richard Myers, Steven Platt, Kirstin Edwards, Jonathan Hubb, Joanna Ellis, Maria Zambon
EPI_ISL_418582	hCoV-19/Ireland/22901/2020	2020-03-10	UCD National Virus Reference Laboratory	UCD National Virus Reference Laboratory	Michael Carr, Gabriel Gonzalez, Jonathan Dean, Suzie Coughlan, Alison Murphy, Kevin Byrne, Ken Wolfe, Jeff Connell, Brendan Loftus, Cillian F De Gascun
EPI_ISL_418581	hCoV-19/Ireland/Dublin-22428/2020	2020-03-08	UCD National Virus Reference Laboratory	UCD National Virus Reference Laboratory	Michael Carr, Gabriel Gonzalez, Jonathan Dean, Suzie Coughlan, Alison Murphy, Kevin Byrne, Ken Wolfe, Jeff Connell, Brendan Loftus, Cillian F De Gascun
EPI_ISL_417250	hCoV-19/England/20108004702/2020	2020-03-02	Respiratory Virus Unit, Microbiology Services Colindale, Public Health England	Respiratory Virus Unit, Microbiology Services Colindale, Public Health England	Monica Galiano, Shahjahan Miah, Angie Lackenby, Omolola Akinbami, Tiina Talts, Leena Bhaw, Richard Myers, Steven Platt, Kirstin Edwards, Jonathan Hubb, Joanna Ellis, Maria Zambon
EPI_ISL_418580	hCoV-19/Ireland/Dublin-22361/2020	2020-03-08	UCD National Virus Reference Laboratory	UCD National Virus Reference Laboratory	Michael Carr, Gabriel Gonzalez, Jonathan Dean, Suzie Coughlan, Alison Murphy, Kevin Byrne, Ken Wolfe, Jeff Connell, Brendan Loftus, Cillian F De Gascun
EPI_ISL_417255	hCoV-19/England/20108007002/2020	2020-03-04	Respiratory Virus Unit, Microbiology Services Colindale, Public Health England	Respiratory Virus Unit, Microbiology Services Colindale, Public Health England	Monica Galiano, Shahjahan Miah, Angie Lackenby, Omolola Akinbami, Tiina Talts, Leena Bhaw, Richard Myers, Steven Platt, Kirstin Edwards, Jonathan Hubb, Joanna Ellis, Maria Zambon
EPI_ISL_417256	hCoV-19/England/20108007302/2020	2020-03-03	Respiratory Virus Unit, Microbiology Services Colindale, Public Health England	Respiratory Virus Unit, Microbiology Services Colindale, Public Health England	Monica Galiano, Shahjahan Miah, Angie Lackenby, Omolola Akinbami, Tiina Talts, Leena Bhaw, Richard Myers, Steven Platt, Kirstin Edwards, Jonathan Hubb, Joanna Ellis, Maria Zambon
EPI_ISL_417253	hCoV-19/England/20108006603/2020	2020-03-03	Respiratory Virus Unit, Microbiology Services Colindale, Public Health England	Respiratory Virus Unit, Microbiology Services Colindale, Public Health England	Monica Galiano, Shahjahan Miah, Angie Lackenby, Omolola Akinbami, Tiina Talts, Leena Bhaw, Richard Myers, Steven Platt, Kirstin Edwards, Jonathan Hubb, Joanna Ellis, Maria Zambon
EPI_ISL_417254	hCoV-19/England/20108006802/2020	2020-03-04	Respiratory Virus Unit, Microbiology Services Colindale, Public Health England	Respiratory Virus Unit, Microbiology Services Colindale, Public Health England	Monica Galiano, Shahjahan Miah, Angie Lackenby, Omolola Akinbami, Tiina Talts, Leena Bhaw, Richard Myers, Steven Platt, Kirstin Edwards, Jonathan Hubb, Joanna Ellis, Maria Zambon
EPI_ISL_418584	hCoV-19/Ireland/24052/2020	2020-03-10	UCD National Virus Reference Laboratory	UCD National Virus Reference Laboratory	Michael Carr, Gabriel Gonzalez, Jonathan Dean, Suzie Coughlan, Alison Murphy, Kevin Byrne, Ken Wolfe, Jeff Connell, Brendan Loftus, Cillian F De Gascun
EPI_ISL_417259	hCoV-19/England/20108125106/2020	2020-03-04	Respiratory Virus Unit, Microbiology Services Colindale, Public Health England	Respiratory Virus Unit, Microbiology Services Colindale, Public Health England	Monica Galiano, Shahjahan Miah, Angie Lackenby, Omolola Akinbami, Tiina Talts, Leena Bhaw, Richard Myers, Steven Platt, Kirstin Edwards, Jonathan Hubb, Joanna Ellis, Maria Zambon
EPI_ISL_417257	hCoV-19/England/20108007402/2020	2020-03-03	Respiratory Virus Unit, Microbiology Services Colindale, Public Health England	Respiratory Virus Unit, Microbiology Services Colindale, Public Health England	Monica Galiano, Shahjahan Miah, Angie Lackenby, Omolola Akinbami, Tiina Talts, Leena Bhaw, Richard Myers, Steven Platt, Kirstin Edwards, Jonathan Hubb, Joanna Ellis, Maria Zambon
EPI_ISL_417258	hCoV-19/England/20108034006/2020	2020-03-06	Respiratory Virus Unit, Microbiology Services Colindale, Public Health England	Respiratory Virus Unit, Microbiology Services Colindale, Public Health England	Monica Galiano, Shahjahan Miah, Angie Lackenby, Omolola Akinbami, Tiina Talts, Leena Bhaw, Richard Myers, Steven Platt, Kirstin Edwards, Jonathan Hubb, Joanna Ellis, Maria Zambon
EPI_ISL_411950	hCoV-19/Jiangsu/JS01/2020	2020-01-23	NHC Key laboratory of Enteric Pathogenic Microbiology, Institute of Pathogenic Microbiology	Jiangsu Provincial Center for Disease Control & Prevention	Lunbiao Cui,Kangchen Zhao,Xiaojuan Zhu,Yiyue Ge,Tao Wu,Bin Wu,Yin Chen,Fengcai Zhu,Baoli Zhu,Ming Wu
EPI_ISL_411951	hCoV-19/Sweden/01/2020	2020-02-07	unknown	Unit for Laboratory Development and Technology Transfer, Public Health Agency of Sweden	Bengner,M., Palmerus,M., Lindsjo,O., Lind Karlberg,M., Monteil,V., Appelberg,S., Brave,A., Muradrasoli,S. and Tegmark-Wisell,K.
EPI_ISL_411949	hCoV-19/Shanghai/SH-01/2020	2020-01-16	unknown	Pathogenic microbiology laboratory，Huashan Hospital, Fudan University	Jing-Wen Ai, Yi Zhang, Hao-Cheng Zhang, Teng Xu, Wen-Hong Zhang
EPI_ISL_417284	hCoV-19/England/20109060106/2020	2020-03-07	Respiratory Virus Unit, Microbiology Services Colindale, Public Health England	Respiratory Virus Unit, Microbiology Services Colindale, Public Health England	Monica Galiano, Shahjahan Miah, Angie Lackenby, Omolola Akinbami, Tiina Talts, Leena Bhaw, Richard Myers, Steven Platt, Kirstin Edwards, Jonathan Hubb, Joanna Ellis, Maria Zambon
EPI_ISL_417285	hCoV-19/England/20109093606/2020	2020-03-06	Respiratory Virus Unit, Microbiology Services Colindale, Public Health England	Respiratory Virus Unit, Microbiology Services Colindale, Public Health England	Monica Galiano, Shahjahan Miah, Angie Lackenby, Omolola Akinbami, Tiina Talts, Leena Bhaw, Richard Myers, Steven Platt, Kirstin Edwards, Jonathan Hubb, Joanna Ellis, Maria Zambon
EPI_ISL_417282	hCoV-19/England/20109056906/2020	2020-03-05	Respiratory Virus Unit, Microbiology Services Colindale, Public Health England	Respiratory Virus Unit, Microbiology Services Colindale, Public Health England	Monica Galiano, Shahjahan Miah, Angie Lackenby, Omolola Akinbami, Tiina Talts, Leena Bhaw, Richard Myers, Steven Platt, Kirstin Edwards, Jonathan Hubb, Joanna Ellis, Maria Zambon
EPI_ISL_417283	hCoV-19/England/20109058906/2020	2020-03-06	Respiratory Virus Unit, Microbiology Services Colindale, Public Health England	Respiratory Virus Unit, Microbiology Services Colindale, Public Health England	Monica Galiano, Shahjahan Miah, Angie Lackenby, Omolola Akinbami, Tiina Talts, Leena Bhaw, Richard Myers, Steven Platt, Kirstin Edwards, Jonathan Hubb, Joanna Ellis, Maria Zambon
EPI_ISL_417288	hCoV-19/England/20109093906/2020	2020-03-05	Respiratory Virus Unit, Microbiology Services Colindale, Public Health England	Respiratory Virus Unit, Microbiology Services Colindale, Public Health England	Monica Galiano, Shahjahan Miah, Angie Lackenby, Omolola Akinbami, Tiina Talts, Leena Bhaw, Richard Myers, Steven Platt, Kirstin Edwards, Jonathan Hubb, Joanna Ellis, Maria Zambon
EPI_ISL_417289	hCoV-19/England/20109094006/2020	2020-03-06	Respiratory Virus Unit, Microbiology Services Colindale, Public Health England	Respiratory Virus Unit, Microbiology Services Colindale, Public Health England	Monica Galiano, Shahjahan Miah, Angie Lackenby, Omolola Akinbami, Tiina Talts, Leena Bhaw, Richard Myers, Steven Platt, Kirstin Edwards, Jonathan Hubb, Joanna Ellis, Maria Zambon
EPI_ISL_417286	hCoV-19/England/20109093706/2020	2020-03-05	Respiratory Virus Unit, Microbiology Services Colindale, Public Health England	Respiratory Virus Unit, Microbiology Services Colindale, Public Health England	Monica Galiano, Shahjahan Miah, Angie Lackenby, Omolola Akinbami, Tiina Talts, Leena Bhaw, Richard Myers, Steven Platt, Kirstin Edwards, Jonathan Hubb, Joanna Ellis, Maria Zambon
EPI_ISL_417287	hCoV-19/England/20109093806/2020	2020-03-06	Respiratory Virus Unit, Microbiology Services Colindale, Public Health England	Respiratory Virus Unit, Microbiology Services Colindale, Public Health England	Monica Galiano, Shahjahan Miah, Angie Lackenby, Omolola Akinbami, Tiina Talts, Leena Bhaw, Richard Myers, Steven Platt, Kirstin Edwards, Jonathan Hubb, Joanna Ellis, Maria Zambon
EPI_ISL_417280	hCoV-19/England/20109054806/2020	2020-03-07	Respiratory Virus Unit, Microbiology Services Colindale, Public Health England	Respiratory Virus Unit, Microbiology Services Colindale, Public Health England	Monica Galiano, Shahjahan Miah, Angie Lackenby, Omolola Akinbami, Tiina Talts, Leena Bhaw, Richard Myers, Steven Platt, Kirstin Edwards, Jonathan Hubb, Joanna Ellis, Maria Zambon
EPI_ISL_417281	hCoV-19/England/20109056406/2020	2020-03-06	Respiratory Virus Unit, Microbiology Services Colindale, Public Health England	Respiratory Virus Unit, Microbiology Services Colindale, Public Health England	Monica Galiano, Shahjahan Miah, Angie Lackenby, Omolola Akinbami, Tiina Talts, Leena Bhaw, Richard Myers, Steven Platt, Kirstin Edwards, Jonathan Hubb, Joanna Ellis, Maria Zambon
EPI_ISL_417273	hCoV-19/England/20109052106/2020	2020-03-06	Respiratory Virus Unit, Microbiology Services Colindale, Public Health England	Respiratory Virus Unit, Microbiology Services Colindale, Public Health England	Monica Galiano, Shahjahan Miah, Angie Lackenby, Omolola Akinbami, Tiina Talts, Leena Bhaw, Richard Myers, Steven Platt, Kirstin Edwards, Jonathan Hubb, Joanna Ellis, Maria Zambon
EPI_ISL_417274	hCoV-19/England/20109052206/2020	2020-03-06	Respiratory Virus Unit, Microbiology Services Colindale, Public Health England	Respiratory Virus Unit, Microbiology Services Colindale, Public Health England	Monica Galiano, Shahjahan Miah, Angie Lackenby, Omolola Akinbami, Tiina Talts, Leena Bhaw, Richard Myers, Steven Platt, Kirstin Edwards, Jonathan Hubb, Joanna Ellis, Maria Zambon
EPI_ISL_417271	hCoV-19/England/20109051906/2020	2020-03-06	Respiratory Virus Unit, Microbiology Services Colindale, Public Health England	Respiratory Virus Unit, Microbiology Services Colindale, Public Health England	Monica Galiano, Shahjahan Miah, Angie Lackenby, Omolola Akinbami, Tiina Talts, Leena Bhaw, Richard Myers, Steven Platt, Kirstin Edwards, Jonathan Hubb, Joanna Ellis, Maria Zambon
EPI_ISL_417272	hCoV-19/England/20109052006/2020	2020-03-06	Respiratory Virus Unit, Microbiology Services Colindale, Public Health England	Respiratory Virus Unit, Microbiology Services Colindale, Public Health England	Monica Galiano, Shahjahan Miah, Angie Lackenby, Omolola Akinbami, Tiina Talts, Leena Bhaw, Richard Myers, Steven Platt, Kirstin Edwards, Jonathan Hubb, Joanna Ellis, Maria Zambon
EPI_ISL_417277	hCoV-19/England/20109053106/2020	2020-03-07	Respiratory Virus Unit, Microbiology Services Colindale, Public Health England	Respiratory Virus Unit, Microbiology Services Colindale, Public Health England	Monica Galiano, Shahjahan Miah, Angie Lackenby, Omolola Akinbami, Tiina Talts, Leena Bhaw, Richard Myers, Steven Platt, Kirstin Edwards, Jonathan Hubb, Joanna Ellis, Maria Zambon
EPI_ISL_417278	hCoV-19/England/20109053406/2020	2020-03-07	Respiratory Virus Unit, Microbiology Services Colindale, Public Health England	Respiratory Virus Unit, Microbiology Services Colindale, Public Health England	Monica Galiano, Shahjahan Miah, Angie Lackenby, Omolola Akinbami, Tiina Talts, Leena Bhaw, Richard Myers, Steven Platt, Kirstin Edwards, Jonathan Hubb, Joanna Ellis, Maria Zambon
EPI_ISL_417275	hCoV-19/England/20109052306/2020	2020-03-06	Respiratory Virus Unit, Microbiology Services Colindale, Public Health England	Respiratory Virus Unit, Microbiology Services Colindale, Public Health England	Monica Galiano, Shahjahan Miah, Angie Lackenby, Omolola Akinbami, Tiina Talts, Leena Bhaw, Richard Myers, Steven Platt, Kirstin Edwards, Jonathan Hubb, Joanna Ellis, Maria Zambon
EPI_ISL_417276	hCoV-19/England/20109052506/2020	2020-03-07	Respiratory Virus Unit, Microbiology Services Colindale, Public Health England	Respiratory Virus Unit, Microbiology Services Colindale, Public Health England	Monica Galiano, Shahjahan Miah, Angie Lackenby, Omolola Akinbami, Tiina Talts, Leena Bhaw, Richard Myers, Steven Platt, Kirstin Edwards, Jonathan Hubb, Joanna Ellis, Maria Zambon
EPI_ISL_417279	hCoV-19/England/20109053606/2020	2020-03-07	Respiratory Virus Unit, Microbiology Services Colindale, Public Health England	Respiratory Virus Unit, Microbiology Services Colindale, Public Health England	Monica Galiano, Shahjahan Miah, Angie Lackenby, Omolola Akinbami, Tiina Talts, Leena Bhaw, Richard Myers, Steven Platt, Kirstin Edwards, Jonathan Hubb, Joanna Ellis, Maria Zambon
EPI_ISL_411963	hCoV-19/China/HS_64/2020	2020-01-28	unknown	Bioinfo, Vision Medicals, Lianhe	Zhang,W.H
EPI_ISL_411964	hCoV-19/China/HS_84/2020	2020-01-30	unknown	Bioinfo, Vision Medicals, Lianhe	Zhang,W.H
EPI_ISL_411965	hCoV-19/China/HS_86/2020	2020-01-30	unknown	Bioinfo, Vision Medicals, Lianhe	Zhang,W.H
EPI_ISL_411966	hCoV-19/China/HS_92/2020	2020-01-31	unknown	Bioinfo, Vision Medicals, Lianhe	Zhang,W.H
EPI_ISL_411967	hCoV-19/China/HS_194/2020	2020-02-06	unknown	Bioinfo, Vision Medicals, Lianhe	Zhang,W.H
EPI_ISL_417270	hCoV-19/England/20109051806/2020	2020-03-06	Respiratory Virus Unit, Microbiology Services Colindale, Public Health England	Respiratory Virus Unit, Microbiology Services Colindale, Public Health England	Monica Galiano, Shahjahan Miah, Angie Lackenby, Omolola Akinbami, Tiina Talts, Leena Bhaw, Richard Myers, Steven Platt, Kirstin Edwards, Jonathan Hubb, Joanna Ellis, Maria Zambon
EPI_ISL_417295	hCoV-19/England/20109098806/2020	2020-03-08	Respiratory Virus Unit, Microbiology Services Colindale, Public Health England	Respiratory Virus Unit, Microbiology Services Colindale, Public Health England	Monica Galiano, Shahjahan Miah, Angie Lackenby, Omolola Akinbami, Tiina Talts, Leena Bhaw, Richard Myers, Steven Platt, Kirstin Edwards, Jonathan Hubb, Joanna Ellis, Maria Zambon
EPI_ISL_417296	hCoV-19/England/20109098906/2020	2020-03-06	Respiratory Virus Unit, Microbiology Services Colindale, Public Health England	Respiratory Virus Unit, Microbiology Services Colindale, Public Health England	Monica Galiano, Shahjahan Miah, Angie Lackenby, Omolola Akinbami, Tiina Talts, Leena Bhaw, Richard Myers, Steven Platt, Kirstin Edwards, Jonathan Hubb, Joanna Ellis, Maria Zambon
EPI_ISL_417293	hCoV-19/England/20109097506/2020	2020-03-08	Respiratory Virus Unit, Microbiology Services Colindale, Public Health England	Respiratory Virus Unit, Microbiology Services Colindale, Public Health England	Monica Galiano, Shahjahan Miah, Angie Lackenby, Omolola Akinbami, Tiina Talts, Leena Bhaw, Richard Myers, Steven Platt, Kirstin Edwards, Jonathan Hubb, Joanna Ellis, Maria Zambon
EPI_ISL_417294	hCoV-19/England/20109097906/2020	2020-03-08	Respiratory Virus Unit, Microbiology Services Colindale, Public Health England	Respiratory Virus Unit, Microbiology Services Colindale, Public Health England	Monica Galiano, Shahjahan Miah, Angie Lackenby, Omolola Akinbami, Tiina Talts, Leena Bhaw, Richard Myers, Steven Platt, Kirstin Edwards, Jonathan Hubb, Joanna Ellis, Maria Zambon
EPI_ISL_417299	hCoV-19/England/20109099206/2020	2020-03-08	Respiratory Virus Unit, Microbiology Services Colindale, Public Health England	Respiratory Virus Unit, Microbiology Services Colindale, Public Health England	Monica Galiano, Shahjahan Miah, Angie Lackenby, Omolola Akinbami, Tiina Talts, Leena Bhaw, Richard Myers, Steven Platt, Kirstin Edwards, Jonathan Hubb, Joanna Ellis, Maria Zambon
EPI_ISL_417297	hCoV-19/England/20109099006/2020	2020-03-06	Respiratory Virus Unit, Microbiology Services Colindale, Public Health England	Respiratory Virus Unit, Microbiology Services Colindale, Public Health England	Monica Galiano, Shahjahan Miah, Angie Lackenby, Omolola Akinbami, Tiina Talts, Leena Bhaw, Richard Myers, Steven Platt, Kirstin Edwards, Jonathan Hubb, Joanna Ellis, Maria Zambon
EPI_ISL_417298	hCoV-19/England/20109099106/2020	2020-03-08	Respiratory Virus Unit, Microbiology Services Colindale, Public Health England	Respiratory Virus Unit, Microbiology Services Colindale, Public Health England	Monica Galiano, Shahjahan Miah, Angie Lackenby, Omolola Akinbami, Tiina Talts, Leena Bhaw, Richard Myers, Steven Platt, Kirstin Edwards, Jonathan Hubb, Joanna Ellis, Maria Zambon
EPI_ISL_417291	hCoV-19/England/20109094206/2020	2020-03-08	Respiratory Virus Unit, Microbiology Services Colindale, Public Health England	Respiratory Virus Unit, Microbiology Services Colindale, Public Health England	Monica Galiano, Shahjahan Miah, Angie Lackenby, Omolola Akinbami, Tiina Talts, Leena Bhaw, Richard Myers, Steven Platt, Kirstin Edwards, Jonathan Hubb, Joanna Ellis, Maria Zambon
EPI_ISL_417292	hCoV-19/England/20109094506/2020	2020-03-08	Respiratory Virus Unit, Microbiology Services Colindale, Public Health England	Respiratory Virus Unit, Microbiology Services Colindale, Public Health England	Monica Galiano, Shahjahan Miah, Angie Lackenby, Omolola Akinbami, Tiina Talts, Leena Bhaw, Richard Myers, Steven Platt, Kirstin Edwards, Jonathan Hubb, Joanna Ellis, Maria Zambon
EPI_ISL_417290	hCoV-19/England/20109094106/2020	2020-03-06	Respiratory Virus Unit, Microbiology Services Colindale, Public Health England	Respiratory Virus Unit, Microbiology Services Colindale, Public Health England	Monica Galiano, Shahjahan Miah, Angie Lackenby, Omolola Akinbami, Tiina Talts, Leena Bhaw, Richard Myers, Steven Platt, Kirstin Edwards, Jonathan Hubb, Joanna Ellis, Maria Zambon
EPI_ISL_413711	hCoV-19/China/WF0014/2020	2020-02	Weifang Center for Disease Control and Prevention	Weifang Center for Disease Control and Prevention & BGI-Shenzhen	Qing Nie, Xingguang Li, Erik M Volz, Han Fu, Haowei Wang, Xiaoyue Xi, Wei Chen, Dehui Liu, Yingying Chen, Mengmeng Tian, Wei Tan, Junjie Zai, Wanying Sun, Jiandong Li, Junhua Li
EPI_ISL_415481	hCoV-19/Netherlands/NA_24/2020	2020-03-08	Dutch COVID-19 response team	Erasmus Medical Center	David Nieuwenhuijse, Bas Oude Munnink, Reina Sikkema, Claudia Schapendonk, Irina Chestakova, Anne van der Linden, Mark Pronk, Pascal Lexmond, Corien Swaan, Manon Haverkate, Madelief Mollers, Mart Stein, Sandra Kengne Kamga Mobou, Jeroen van Kampen, Jolanda Voermans, Aura Timen, Corine GeurtsvanKessel, Annemiek van der Eijk, Richard Molenkamp, Marion Koopmans, on behalf of the Dutch national COVID…
EPI_ISL_415480	hCoV-19/Netherlands/NA_23/2020	2020-03-09	Dutch COVID-19 response team	Erasmus Medical Center	David Nieuwenhuijse, Bas Oude Munnink, Reina Sikkema, Claudia Schapendonk, Irina Chestakova, Anne van der Linden, Mark Pronk, Pascal Lexmond, Corien Swaan, Manon Haverkate, Madelief Mollers, Mart Stein, Sandra Kengne Kamga Mobou, Jeroen van Kampen, Jolanda Voermans, Aura Timen, Corine GeurtsvanKessel, Annemiek van der Eijk, Richard Molenkamp, Marion Koopmans, on behalf of the Dutch national COVID…
EPI_ISL_415483	hCoV-19/Netherlands/NA_26/2020	2020-03-09	Dutch COVID-19 response team	Erasmus Medical Center	David Nieuwenhuijse, Bas Oude Munnink, Reina Sikkema, Claudia Schapendonk, Irina Chestakova, Anne van der Linden, Mark Pronk, Pascal Lexmond, Corien Swaan, Manon Haverkate, Madelief Mollers, Mart Stein, Sandra Kengne Kamga Mobou, Jeroen van Kampen, Jolanda Voermans, Aura Timen, Corine GeurtsvanKessel, Annemiek van der Eijk, Richard Molenkamp, Marion Koopmans, on behalf of the Dutch national COVID…
EPI_ISL_418510	hCoV-19/Hangzhou/HZ185/2020	2020-01-23	Hangzhou Center for Disease Control and Prevention	Insepction Center of Hangzhou Center for Disease Control and Prevention	Yu hua, Wang haoqiu, Li jun, Yu xinfeng, Pan jingcao
EPI_ISL_415482	hCoV-19/Netherlands/NA_25/2020	2020-03-09	Dutch COVID-19 response team	Erasmus Medical Center	David Nieuwenhuijse, Bas Oude Munnink, Reina Sikkema, Claudia Schapendonk, Irina Chestakova, Anne van der Linden, Mark Pronk, Pascal Lexmond, Corien Swaan, Manon Haverkate, Madelief Mollers, Mart Stein, Sandra Kengne Kamga Mobou, Jeroen van Kampen, Jolanda Voermans, Aura Timen, Corine GeurtsvanKessel, Annemiek van der Eijk, Richard Molenkamp, Marion Koopmans, on behalf of the Dutch national COVID…
EPI_ISL_415485	hCoV-19/Netherlands/NA_28/2020	2020-03-12	Dutch COVID-19 response team	Erasmus Medical Center	David Nieuwenhuijse, Bas Oude Munnink, Reina Sikkema, Claudia Schapendonk, Irina Chestakova, Anne van der Linden, Mark Pronk, Pascal Lexmond, Corien Swaan, Manon Haverkate, Madelief Mollers, Mart Stein, Sandra Kengne Kamga Mobou, Jeroen van Kampen, Jolanda Voermans, Aura Timen, Corine GeurtsvanKessel, Annemiek van der Eijk, Richard Molenkamp, Marion Koopmans, on behalf of the Dutch national COVID…
EPI_ISL_415484	hCoV-19/Netherlands/NA_27/2020	2020-03-13	Dutch COVID-19 response team	Erasmus Medical Center	David Nieuwenhuijse, Bas Oude Munnink, Reina Sikkema, Claudia Schapendonk, Irina Chestakova, Anne van der Linden, Mark Pronk, Pascal Lexmond, Corien Swaan, Manon Haverkate, Madelief Mollers, Mart Stein, Sandra Kengne Kamga Mobou, Jeroen van Kampen, Jolanda Voermans, Aura Timen, Corine GeurtsvanKessel, Annemiek van der Eijk, Richard Molenkamp, Marion Koopmans, on behalf of the Dutch national COVID…
EPI_ISL_415487	hCoV-19/Netherlands/NA_30/2020	2020-03-13	Dutch COVID-19 response team	Erasmus Medical Center	David Nieuwenhuijse, Bas Oude Munnink, Reina Sikkema, Claudia Schapendonk, Irina Chestakova, Anne van der Linden, Mark Pronk, Pascal Lexmond, Corien Swaan, Manon Haverkate, Madelief Mollers, Mart Stein, Sandra Kengne Kamga Mobou, Jeroen van Kampen, Jolanda Voermans, Aura Timen, Corine GeurtsvanKessel, Annemiek van der Eijk, Richard Molenkamp, Marion Koopmans, on behalf of the Dutch national COVID…
EPI_ISL_418514	hCoV-19/Hangzhou/HZ576/2020	2020-01-25	Hangzhou Center for Disease Control and Prevention	Inspection Center of Hangzhou Center for Disease Control and Prevention	Yu hua, Wang haoqiu, Li jun, Yu xinfeng, Pan jingcao
EPI_ISL_415486	hCoV-19/Netherlands/NA_29/2020	2020-03-13	Dutch COVID-19 response team	Erasmus Medical Center	David Nieuwenhuijse, Bas Oude Munnink, Reina Sikkema, Claudia Schapendonk, Irina Chestakova, Anne van der Linden, Mark Pronk, Pascal Lexmond, Corien Swaan, Manon Haverkate, Madelief Mollers, Mart Stein, Sandra Kengne Kamga Mobou, Jeroen van Kampen, Jolanda Voermans, Aura Timen, Corine GeurtsvanKessel, Annemiek van der Eijk, Richard Molenkamp, Marion Koopmans, on behalf of the Dutch national COVID…
EPI_ISL_418513	hCoV-19/Hangzhou/HZ551/2020	2020-01-25	Hangzhou Center for Disease Control and Prevention	Inspection Center of Hangzhou Center for Disease Control and Prevention	Yu hua, Wang haoqiu, Li jun, Yu xinfeng, Pan jingcao
EPI_ISL_415489	hCoV-19/Netherlands/NA_32/2020	2020-03-13	Dutch COVID-19 response team	Erasmus Medical Center	David Nieuwenhuijse, Bas Oude Munnink, Reina Sikkema, Claudia Schapendonk, Irina Chestakova, Anne van der Linden, Mark Pronk, Pascal Lexmond, Corien Swaan, Manon Haverkate, Madelief Mollers, Mart Stein, Sandra Kengne Kamga Mobou, Jeroen van Kampen, Jolanda Voermans, Aura Timen, Corine GeurtsvanKessel, Annemiek van der Eijk, Richard Molenkamp, Marion Koopmans, on behalf of the Dutch national COVID…
EPI_ISL_418512	hCoV-19/Hangzhou/HZ481/2020	2020-01-25	Hangzhou Center for Disease Control and Prevention	Inspection Center of Hangzhou Center for Disease Control and Prevention	Yu hua, Wang haoqiu, Li jun, Yu xinfeng, Pan jingcao
EPI_ISL_415488	hCoV-19/Netherlands/NA_31/2020	2020-03-13	Dutch COVID-19 response team	Erasmus Medical Center	David Nieuwenhuijse, Bas Oude Munnink, Reina Sikkema, Claudia Schapendonk, Irina Chestakova, Anne van der Linden, Mark Pronk, Pascal Lexmond, Corien Swaan, Manon Haverkate, Madelief Mollers, Mart Stein, Sandra Kengne Kamga Mobou, Jeroen van Kampen, Jolanda Voermans, Aura Timen, Corine GeurtsvanKessel, Annemiek van der Eijk, Richard Molenkamp, Marion Koopmans, on behalf of the Dutch national COVID…
EPI_ISL_418511	hCoV-19/Hangzhou/HZ477/2020	2020-01-24	Hangzhou Center for Disease Control and Prevention	Inspection Center of Hangzhou Center for Disease Control and Prevention	Yu hua, Wang haoqiu, Li jun, Yu xinfeng, Pan jingcao
EPI_ISL_418516	hCoV-19/Ireland/20G21023/2020	2020-03-06	UCD National Virus Reference Laboratory	UCD National Virus Reference Laboratory	Michael Carr, Gabriel Gonzalez, Jonathan Dean, Suzie Coughlan, Alison Murphy, Kevin Byrne, Ken Wolfe, Jeff Connell, Brendan Loftus, Cillian F De Gascun
EPI_ISL_418515	hCoV-19/Hangzhou/HZ638/2020	2020-01-25	Hangzhou Center for Disease Control and Prevention	Inspection Center of Hangzhou Center for Disease Control and Prevention	Yu hua, Wang haoqiu, Li jun, Yu xinfeng, Pan jingcao
EPI_ISL_418509	hCoV-19/Hangzhou/HZ178/2020	2020-01-23	Hangzhou Center for Disease Control and Prevention	Inspection Center of Hangzhou Center for Disease Control and Prevention	Yu hua, Wang haoqiu, Li jun, Yu xinfeng, Pan jingcao
EPI_ISL_406531	hCoV-19/Guangdong/20SF174/2020	2020-01-22	Guangdong Provincial Center for Diseases Contorl and Prevention; Guangdong Provinical Public Health	Guangdong Provincial Center for Disease Control and Prevention	Min Kang, Jie Wu, Jing Lu, Tao Liu, Baisheng Li, Shujiang Mei, Feng Ruan, Lifeng Lin, Changwen Ke, Haojie Zhong, Yingtao Zhang, Lirong Zou, Xuguang Chen, Qi Zhu, Jianpeng Xiao, Jianxiang Geng, Zhe Liu, Jianxiong Hu, Weilin Zeng, Xing Li, Yuhuang Liao, Xiujuan Tang, Songjian Xiao, Ying Wang, Yingchao Song, Xue Zhuang, Lijun Liang, Guanhao He, Huihong Deng, Tie Song, Jianfeng He, Wenjun Ma
EPI_ISL_418508	hCoV-19/Hangzhou/HZ162/2020	2020-01-23	Hangzhou Center for Disease Control and Prevention	Inspection Center of Hangzhou Center for Disease Control and Prevention	Yu hua, Wang haoqiu, Li jun, Yu xinfeng, Pan jingcao
EPI_ISL_406536	hCoV-19/Foshan/20SF211/2020	2020-01-22	Guangdong Provincial Center for Diseases Control and Prevention; Guangdong Provincial Public Health	Guangdong Provincial Center for Diseases Control and Prevention	Min Kang, Jie Wu, Jing Lu, Tao Liu, Baisheng Li, Shujiang Mei, Feng Ruan, Lifeng Lin, Changwen Ke, Haojie Zhong, Yingtao Zhang, Lirong Zou, Xuguang Chen, Qi Zhu, Jianpeng Xiao, Jianxiang Geng, Zhe Liu, Jianxiong Hu, Weilin Zeng, Xing Li, Yuhuang Liao, Xiujuan Tang, Songjian Xiao, Ying Wang, Yingchao Song, Xue Zhuang, Lijun Liang, Guanhao He, Huihong Deng, Tie Song, Jianfeng He, Wenjun Ma
EPI_ISL_406538	hCoV-19/Guangdong/20SF201/2020	2020-01-23	Guangdong Provincial Center for Diseases Control and Prevention;Guangdong Provincial Institute of Public Health	Guangdong Provincial Center for Diseases Control and Prevention	Min Kang, Jie Wu, Jing Lu, Tao Liu, Baisheng Li, Shujiang Mei, Feng Ruan, Lifeng Lin, Changwen Ke, Haojie Zhong, Yingtao Zhang, Lirong Zou, Xuguang Chen, Qi Zhu, Jianpeng Xiao, Jianxiang Geng, Zhe Liu, Jianxiong Hu, Weilin Zeng, Xing Li, Yuhuang Liao, Xiujuan Tang, Songjian Xiao, Ying Wang, Yingchao Song, Xue Zhuang, Lijun Liang, Guanhao He, Huihong Deng, Tie Song, Jianfeng He, Wenjun Ma
EPI_ISL_406533	hCoV-19/Guangzhou/20SF206/2020	2020-01-22	Guangdong Provincial Center for Diseases Contorl and Prevention; Guangdong Provinical Public Health	Guangdong Provincial Center for Diseases Control and Prevention	Min Kang, Jie Wu, Jing Lu, Tao Liu, Baisheng Li, Shujiang Mei, Feng Ruan, Lifeng Lin, Changwen Ke, Haojie Zhong, Yingtao Zhang, Lirong Zou, Xuguang Chen, Qi Zhu, Jianpeng Xiao, Jianxiang Geng, Zhe Liu, Jianxiong Hu, Weilin Zeng, Xing Li, Yuhuang Liao, Xiujuan Tang, Songjian Xiao, Ying Wang, Yingchao Song, Xue Zhuang, Lijun Liang, Guanhao He, Huihong Deng, Tie Song, Jianfeng He, Wenjun Ma
EPI_ISL_406534	hCoV-19/Foshan/20SF207/2020	2020-01-22	Guangdong Provincial Center for Diseases Control and Prevention; Guangdong Provincial Public Health	Guangdong Provincial Center for Diseases Control and Prevention	Min Kang, Jie Wu, Jing Lu, Tao Liu, Baisheng Li, Shujiang Mei, Feng Ruan, Lifeng Lin, Changwen Ke, Haojie Zhong, Yingtao Zhang, Lirong Zou, Xuguang Chen, Qi Zhu, Jianpeng Xiao, Jianxiang Geng, Zhe Liu, Jianxiong Hu, Weilin Zeng, Xing Li, Yuhuang Liao, Xiujuan Tang, Songjian Xiao, Ying Wang, Yingchao Song, Xue Zhuang, Lijun Liang, Guanhao He, Huihong Deng, Tie Song, Jianfeng He, Wenjun Ma
EPI_ISL_406535	hCoV-19/Foshan/20SF210/2020	2020-01-22	Guangdong Provincial Center for Diseases Control and Prevention; Guangdong Provincial Public Health	Guangdong Provincial Center for Diseases Control and Prevention	Min Kang, Jie Wu, Jing Lu, Tao Liu, Baisheng Li, Shujiang Mei, Feng Ruan, Lifeng Lin, Changwen Ke, Haojie Zhong, Yingtao Zhang, Lirong Zou, Xuguang Chen, Qi Zhu, Jianpeng Xiao, Jianxiang Geng, Zhe Liu, Jianxiong Hu, Weilin Zeng, Xing Li, Yuhuang Liao, Xiujuan Tang, Songjian Xiao, Ying Wang, Yingchao Song, Xue Zhuang, Lijun Liang, Guanhao He, Huihong Deng, Tie Song, Jianfeng He, Wenjun Ma
EPI_ISL_415470	hCoV-19/Netherlands/NA_14/2020	2020-03-10	Dutch COVID-19 response team	Erasmus Medical Center	David Nieuwenhuijse, Bas Oude Munnink, Reina Sikkema, Claudia Schapendonk, Irina Chestakova, Anne van der Linden, Mark Pronk, Pascal Lexmond, Corien Swaan, Manon Haverkate, Madelief Mollers, Mart Stein, Sandra Kengne Kamga Mobou, Jeroen van Kampen, Jolanda Voermans, Aura Timen, Corine GeurtsvanKessel, Annemiek van der Eijk, Richard Molenkamp, Marion Koopmans, on behalf of the Dutch national COVID…
EPI_ISL_415472	hCoV-19/Netherlands/NA_16/2020	2020-03-11	Dutch COVID-19 response team	Erasmus Medical Center	David Nieuwenhuijse, Bas Oude Munnink, Reina Sikkema, Claudia Schapendonk, Irina Chestakova, Anne van der Linden, Mark Pronk, Pascal Lexmond, Corien Swaan, Manon Haverkate, Madelief Mollers, Mart Stein, Sandra Kengne Kamga Mobou, Jeroen van Kampen, Jolanda Voermans, Aura Timen, Corine GeurtsvanKessel, Annemiek van der Eijk, Richard Molenkamp, Marion Koopmans, on behalf of the Dutch national COVID…
EPI_ISL_415471	hCoV-19/Netherlands/NA_15/2020	2020-03-11	Dutch COVID-19 response team	Erasmus Medical Center	David Nieuwenhuijse, Bas Oude Munnink, Reina Sikkema, Claudia Schapendonk, Irina Chestakova, Anne van der Linden, Mark Pronk, Pascal Lexmond, Corien Swaan, Manon Haverkate, Madelief Mollers, Mart Stein, Sandra Kengne Kamga Mobou, Jeroen van Kampen, Jolanda Voermans, Aura Timen, Corine GeurtsvanKessel, Annemiek van der Eijk, Richard Molenkamp, Marion Koopmans, on behalf of the Dutch national COVID…
EPI_ISL_415474	hCoV-19/Netherlands/NA_18/2020	2020-03-09	Dutch COVID-19 response team	Erasmus Medical Center	David Nieuwenhuijse, Bas Oude Munnink, Reina Sikkema, Claudia Schapendonk, Irina Chestakova, Anne van der Linden, Mark Pronk, Pascal Lexmond, Corien Swaan, Manon Haverkate, Madelief Mollers, Mart Stein, Sandra Kengne Kamga Mobou, Jeroen van Kampen, Jolanda Voermans, Aura Timen, Corine GeurtsvanKessel, Annemiek van der Eijk, Richard Molenkamp, Marion Koopmans, on behalf of the Dutch national COVID…
EPI_ISL_415473	hCoV-19/Netherlands/NA_17/2020	2020-03-09	Dutch COVID-19 response team	Erasmus Medical Center	David Nieuwenhuijse, Bas Oude Munnink, Reina Sikkema, Claudia Schapendonk, Irina Chestakova, Anne van der Linden, Mark Pronk, Pascal Lexmond, Corien Swaan, Manon Haverkate, Madelief Mollers, Mart Stein, Sandra Kengne Kamga Mobou, Jeroen van Kampen, Jolanda Voermans, Aura Timen, Corine GeurtsvanKessel, Annemiek van der Eijk, Richard Molenkamp, Marion Koopmans, on behalf of the Dutch national COVID…
EPI_ISL_415476	hCoV-19/Netherlands/NA_2/2020	2020-03-10	Dutch COVID-19 response team	Erasmus Medical Center	David Nieuwenhuijse, Bas Oude Munnink, Reina Sikkema, Claudia Schapendonk, Irina Chestakova, Anne van der Linden, Mark Pronk, Pascal Lexmond, Corien Swaan, Manon Haverkate, Madelief Mollers, Mart Stein, Sandra Kengne Kamga Mobou, Jeroen van Kampen, Jolanda Voermans, Aura Timen, Corine GeurtsvanKessel, Annemiek van der Eijk, Richard Molenkamp, Marion Koopmans, on behalf of the Dutch national COVID…
EPI_ISL_418503	hCoV-19/Hangzhou/HZ62/2020	2020-01-22	Hangzhou Center for Disease Control and Prevention	Inspection Center of Hangzhou Center for Disease Control and Prevention	Yu hua, Wang haoqiu, Li jun, Yu xinfeng, Pan jingcao
EPI_ISL_415475	hCoV-19/Netherlands/NA_19/2020	2020-03-12	Dutch COVID-19 response team	Erasmus Medical Center	David Nieuwenhuijse, Bas Oude Munnink, Reina Sikkema, Claudia Schapendonk, Irina Chestakova, Anne van der Linden, Mark Pronk, Pascal Lexmond, Corien Swaan, Manon Haverkate, Madelief Mollers, Mart Stein, Sandra Kengne Kamga Mobou, Jeroen van Kampen, Jolanda Voermans, Aura Timen, Corine GeurtsvanKessel, Annemiek van der Eijk, Richard Molenkamp, Marion Koopmans, on behalf of the Dutch national COVID…
EPI_ISL_418502	hCoV-19/Hangzhou/HZ60/2020	2020-01-22	Hangzhou Center for Disease Control and Prevention	Inspection Center of Hangzhou Center for Disease Control and Prevention	Yu hua, Wang haoqiu, Li jun, Yu xinfeng, Pan jingcao
EPI_ISL_415478	hCoV-19/Netherlands/NA_21/2020	2020-03-08	Dutch COVID-19 response team	Erasmus Medical Center	David Nieuwenhuijse, Bas Oude Munnink, Reina Sikkema, Claudia Schapendonk, Irina Chestakova, Anne van der Linden, Mark Pronk, Pascal Lexmond, Corien Swaan, Manon Haverkate, Madelief Mollers, Mart Stein, Sandra Kengne Kamga Mobou, Jeroen van Kampen, Jolanda Voermans, Aura Timen, Corine GeurtsvanKessel, Annemiek van der Eijk, Richard Molenkamp, Marion Koopmans, on behalf of the Dutch national COVID…
EPI_ISL_415477	hCoV-19/Netherlands/NA_20/2020	2020-03-12	Dutch COVID-19 response team	Erasmus Medical Center	David Nieuwenhuijse, Bas Oude Munnink, Reina Sikkema, Claudia Schapendonk, Irina Chestakova, Anne van der Linden, Mark Pronk, Pascal Lexmond, Corien Swaan, Manon Haverkate, Madelief Mollers, Mart Stein, Sandra Kengne Kamga Mobou, Jeroen van Kampen, Jolanda Voermans, Aura Timen, Corine GeurtsvanKessel, Annemiek van der Eijk, Richard Molenkamp, Marion Koopmans, on behalf of the Dutch national COVID…
EPI_ISL_418507	hCoV-19/Hangzhou/HZ91/2020	2020-01-21	Hangzhou Center for Disease Control and Prevention	Inspection Center of Hangzhou Center for Disease Control and Prevention	Yu hua, Wang haoqiu, Li jun, Yu xinfeng, Pan jingcao
EPI_ISL_415479	hCoV-19/Netherlands/NA_22/2020	2020-03-08	Dutch COVID-19 response team	Erasmus Medical Center	David Nieuwenhuijse, Bas Oude Munnink, Reina Sikkema, Claudia Schapendonk, Irina Chestakova, Anne van der Linden, Mark Pronk, Pascal Lexmond, Corien Swaan, Manon Haverkate, Madelief Mollers, Mart Stein, Sandra Kengne Kamga Mobou, Jeroen van Kampen, Jolanda Voermans, Aura Timen, Corine GeurtsvanKessel, Annemiek van der Eijk, Richard Molenkamp, Marion Koopmans, on behalf of the Dutch national COVID…
EPI_ISL_418506	hCoV-19/Hangzhou/HZ90/2020	2020-01-21	Hangzhou Center for Disease Control and Prevention	Inspection Center of Hanghzou Center for Disease Control and Prevention	Yu hua, Wang haoqiu, Li jun, Yu xinfeng, Pan jingcao
EPI_ISL_418504	hCoV-19/Hangzhou/HZ79/2020	2020-01-21	Hangzhou Center for Disease Control and Prevention	Inspection Center of Hangzhou Center for Disease Control and Prevention	Yu hua, Wang haoqiu, Li jun, Yu xinfeng, Pan jingcao
EPI_ISL_417200	hCoV-19/USA/WI-06/2020	2020-03-21	University of Wisconsin-Madison AIDS Vaccine Research Laboratories	University of Wisconsin-Madison AIDS Vaccine Research Laboratories	Katarina Braun and Gage Moreno
EPI_ISL_417201	hCoV-19/USA/WI-07/2020	2020-03-21	University of Wisconsin-Madison AIDS Vaccine Research Laboratories	University of Wisconsin-Madison AIDS Vaccine Research Laboratories	Katarina Braun and Gage Moreno
EPI_ISL_417204	hCoV-19/USA/WI-10/2020	2020-03-21	University of Wisconsin-Madison AIDS Vaccine Research Laboratories	University of Wisconsin-Madison AIDS Vaccine Research Laboratories	Katarina Braun and Gage Moreno
EPI_ISL_417205	hCoV-19/Spain/Valencia9/2020	2020-03-02	Servicio de Microbiología. Consorcio Hospital General Universitario de Valencia	Sequencing and Bioinformatics Service and Molecular Epidemiology Research Group. FISABIO-Public Health	Maria Alma Bracho, Maria Dolores Ocete, Concepcion Gimeno, Giuseppe D'Auria, Griselda De Marco, Neris Garcia-Gonzalez, Fernando Gonzalez-Candelas
EPI_ISL_417202	hCoV-19/USA/WI-08/2020	2020-03-21	University of Wisconsin-Madison AIDS Vaccine Research Laboratories	University of Wisconsin-Madison AIDS Vaccine Research Laboratories	Katarina Braun and Gage Moreno
EPI_ISL_417203	hCoV-19/USA/WI-09/2020	2020-03-21	University of Wisconsin-Madison AIDS Vaccine Research Laboratories	University of Wisconsin-Madison AIDS Vaccine Research Laboratories	Katarina Braun and Gage Moreno
EPI_ISL_417206	hCoV-19/Spain/Valencia10/2020	2020-03-06	Servicio de Microbiologia. Consorcio Hospital General Universitario de Valencia	Sequencing and Bioinformatics Service and Molecular Epidemiology Research Group. FISABIO-Public Health	Maria Alma Bracho, Maria Dolores Ocete, Concepcion Gimeno, Giuseppe D'Auria, Griselda De Marco, Neris Garcia-Gonzalez, Fernando Gonzalez-Candelas
EPI_ISL_415490	hCoV-19/Netherlands/NA_33/2020	2020-03-07	Dutch COVID-19 response team	Erasmus Medical Center	David Nieuwenhuijse, Bas Oude Munnink, Reina Sikkema, Claudia Schapendonk, Irina Chestakova, Anne van der Linden, Mark Pronk, Pascal Lexmond, Corien Swaan, Manon Haverkate, Madelief Mollers, Mart Stein, Sandra Kengne Kamga Mobou, Jeroen van Kampen, Jolanda Voermans, Aura Timen, Corine GeurtsvanKessel, Annemiek van der Eijk, Richard Molenkamp, Marion Koopmans, on behalf of the Dutch national COVID…
EPI_ISL_415492	hCoV-19/Netherlands/NA_35/2020	2020-03-10	Dutch COVID-19 response team	Erasmus Medical Center	David Nieuwenhuijse, Bas Oude Munnink, Reina Sikkema, Claudia Schapendonk, Irina Chestakova, Anne van der Linden, Mark Pronk, Pascal Lexmond, Corien Swaan, Manon Haverkate, Madelief Mollers, Mart Stein, Sandra Kengne Kamga Mobou, Jeroen van Kampen, Jolanda Voermans, Aura Timen, Corine GeurtsvanKessel, Annemiek van der Eijk, Richard Molenkamp, Marion Koopmans, on behalf of the Dutch national COVID…
EPI_ISL_415491	hCoV-19/Netherlands/NA_34/2020	2020-03-07	Dutch COVID-19 response team	Erasmus Medical Center	David Nieuwenhuijse, Bas Oude Munnink, Reina Sikkema, Claudia Schapendonk, Irina Chestakova, Anne van der Linden, Mark Pronk, Pascal Lexmond, Corien Swaan, Manon Haverkate, Madelief Mollers, Mart Stein, Sandra Kengne Kamga Mobou, Jeroen van Kampen, Jolanda Voermans, Aura Timen, Corine GeurtsvanKessel, Annemiek van der Eijk, Richard Molenkamp, Marion Koopmans, on behalf of the Dutch national COVID…
EPI_ISL_415494	hCoV-19/Netherlands/NA_5/2020	2020	Dutch COVID-19 response team	Erasmus Medical Center	David Nieuwenhuijse, Bas Oude Munnink, Reina Sikkema, Claudia Schapendonk, Irina Chestakova, Anne van der Linden, Mark Pronk, Pascal Lexmond, Corien Swaan, Manon Haverkate, Madelief Mollers, Mart Stein, Sandra Kengne Kamga Mobou, Jeroen van Kampen, Jolanda Voermans, Aura Timen, Corine GeurtsvanKessel, Annemiek van der Eijk, Richard Molenkamp, Marion Koopmans, on behalf of the Dutch national COVID…
EPI_ISL_415493	hCoV-19/Netherlands/NA_4/2020	2020	Dutch COVID-19 response team	Erasmus Medical Center	David Nieuwenhuijse, Bas Oude Munnink, Reina Sikkema, Claudia Schapendonk, Irina Chestakova, Anne van der Linden, Mark Pronk, Pascal Lexmond, Corien Swaan, Manon Haverkate, Madelief Mollers, Mart Stein, Sandra Kengne Kamga Mobou, Jeroen van Kampen, Jolanda Voermans, Aura Timen, Corine GeurtsvanKessel, Annemiek van der Eijk, Richard Molenkamp, Marion Koopmans, on behalf of the Dutch national COVID…
EPI_ISL_415496	hCoV-19/Netherlands/NA_7/2020	2020-03-09	Dutch COVID-19 response team	Erasmus Medical Center	David Nieuwenhuijse, Bas Oude Munnink, Reina Sikkema, Claudia Schapendonk, Irina Chestakova, Anne van der Linden, Mark Pronk, Pascal Lexmond, Corien Swaan, Manon Haverkate, Madelief Mollers, Mart Stein, Sandra Kengne Kamga Mobou, Jeroen van Kampen, Jolanda Voermans, Aura Timen, Corine GeurtsvanKessel, Annemiek van der Eijk, Richard Molenkamp, Marion Koopmans, on behalf of the Dutch national COVID…
EPI_ISL_415495	hCoV-19/Netherlands/NA_6/2020	2020-03-10	Dutch COVID-19 response team	Erasmus Medical Center	David Nieuwenhuijse, Bas Oude Munnink, Reina Sikkema, Claudia Schapendonk, Irina Chestakova, Anne van der Linden, Mark Pronk, Pascal Lexmond, Corien Swaan, Manon Haverkate, Madelief Mollers, Mart Stein, Sandra Kengne Kamga Mobou, Jeroen van Kampen, Jolanda Voermans, Aura Timen, Corine GeurtsvanKessel, Annemiek van der Eijk, Richard Molenkamp, Marion Koopmans, on behalf of the Dutch national COVID…
EPI_ISL_415498	hCoV-19/Netherlands/NA_9/2020	2020-03-09	Dutch COVID-19 response team	Erasmus Medical Center	David Nieuwenhuijse, Bas Oude Munnink, Reina Sikkema, Claudia Schapendonk, Irina Chestakova, Anne van der Linden, Mark Pronk, Pascal Lexmond, Corien Swaan, Manon Haverkate, Madelief Mollers, Mart Stein, Sandra Kengne Kamga Mobou, Jeroen van Kampen, Jolanda Voermans, Aura Timen, Corine GeurtsvanKessel, Annemiek van der Eijk, Richard Molenkamp, Marion Koopmans, on behalf of the Dutch national COVID…
EPI_ISL_415497	hCoV-19/Netherlands/NA_8/2020	2020-03-09	Dutch COVID-19 response team	Erasmus Medical Center	David Nieuwenhuijse, Bas Oude Munnink, Reina Sikkema, Claudia Schapendonk, Irina Chestakova, Anne van der Linden, Mark Pronk, Pascal Lexmond, Corien Swaan, Manon Haverkate, Madelief Mollers, Mart Stein, Sandra Kengne Kamga Mobou, Jeroen van Kampen, Jolanda Voermans, Aura Timen, Corine GeurtsvanKessel, Annemiek van der Eijk, Richard Molenkamp, Marion Koopmans, on behalf of the Dutch national COVID…
EPI_ISL_415499	hCoV-19/Netherlands/NoordBrabant_41/2020	2020	Dutch COVID-19 response team	Erasmus Medical Center	David Nieuwenhuijse, Bas Oude Munnink, Reina Sikkema, Claudia Schapendonk, Irina Chestakova, Anne van der Linden, Mark Pronk, Pascal Lexmond, Corien Swaan, Manon Haverkate, Madelief Mollers, Mart Stein, Sandra Kengne Kamga Mobou, Jeroen van Kampen, Jolanda Voermans, Aura Timen, Corine GeurtsvanKessel, Annemiek van der Eijk, Richard Molenkamp, Marion Koopmans, on behalf of the Dutch national COVID…
EPI_ISL_417222	hCoV-19/England/20104003002/2020	2020-03-04	Respiratory Virus Unit, Microbiology Services Colindale, Public Health England	Respiratory Virus Unit, Microbiology Services Colindale, Public Health England	Monica Galiano, Shahjahan Miah, Angie Lackenby, Omolola Akinbami, Tiina Talts, Leena Bhaw, Richard Myers, Steven Platt, Kirstin Edwards, Jonathan Hubb, Joanna Ellis, Maria Zambon
EPI_ISL_417223	hCoV-19/England/20104004402/2020	2020-03-02	Respiratory Virus Unit, Microbiology Services Colindale, Public Health England	Respiratory Virus Unit, Microbiology Services Colindale, Public Health England	Monica Galiano, Shahjahan Miah, Angie Lackenby, Omolola Akinbami, Tiina Talts, Leena Bhaw, Richard Myers, Steven Platt, Kirstin Edwards, Jonathan Hubb, Joanna Ellis, Maria Zambon
EPI_ISL_417220	hCoV-19/England/20104002606/2020	2020-03-03	Respiratory Virus Unit, Microbiology Services Colindale, Public Health England	Respiratory Virus Unit, Microbiology Services Colindale, Public Health England	Monica Galiano, Shahjahan Miah, Angie Lackenby, Omolola Akinbami, Tiina Talts, Leena Bhaw, Richard Myers, Steven Platt, Kirstin Edwards, Jonathan Hubb, Joanna Ellis, Maria Zambon
EPI_ISL_417221	hCoV-19/England/20104002902/2020	2020-03-04	Respiratory Virus Unit, Microbiology Services Colindale, Public Health England	Respiratory Virus Unit, Microbiology Services Colindale, Public Health England	Monica Galiano, Shahjahan Miah, Angie Lackenby, Omolola Akinbami, Tiina Talts, Leena Bhaw, Richard Myers, Steven Platt, Kirstin Edwards, Jonathan Hubb, Joanna Ellis, Maria Zambon
EPI_ISL_417226	hCoV-19/England/20104004902/2020	2020-03-02	Respiratory Virus Unit, Microbiology Services Colindale, Public Health England	Respiratory Virus Unit, Microbiology Services Colindale, Public Health England	Monica Galiano, Shahjahan Miah, Angie Lackenby, Omolola Akinbami, Tiina Talts, Leena Bhaw, Richard Myers, Steven Platt, Kirstin Edwards, Jonathan Hubb, Joanna Ellis, Maria Zambon
EPI_ISL_417227	hCoV-19/England/20104007503/2020	2020-03-03	Respiratory Virus Unit, Microbiology Services Colindale, Public Health England	Respiratory Virus Unit, Microbiology Services Colindale, Public Health England	Monica Galiano, Shahjahan Miah, Angie Lackenby, Omolola Akinbami, Tiina Talts, Leena Bhaw, Richard Myers, Steven Platt, Kirstin Edwards, Jonathan Hubb, Joanna Ellis, Maria Zambon
EPI_ISL_417224	hCoV-19/England/20104004502/2020	2020-03-01	Respiratory Virus Unit, Microbiology Services Colindale, Public Health England	Respiratory Virus Unit, Microbiology Services Colindale, Public Health England	Monica Galiano, Shahjahan Miah, Angie Lackenby, Omolola Akinbami, Tiina Talts, Leena Bhaw, Richard Myers, Steven Platt, Kirstin Edwards, Jonathan Hubb, Joanna Ellis, Maria Zambon
EPI_ISL_417225	hCoV-19/England/20104004802/2020	2020-03-02	Respiratory Virus Unit, Microbiology Services Colindale, Public Health England	Respiratory Virus Unit, Microbiology Services Colindale, Public Health England	Monica Galiano, Shahjahan Miah, Angie Lackenby, Omolola Akinbami, Tiina Talts, Leena Bhaw, Richard Myers, Steven Platt, Kirstin Edwards, Jonathan Hubb, Joanna Ellis, Maria Zambon
EPI_ISL_417228	hCoV-19/England/20104008402/2020	2020-03-03	Respiratory Virus Unit, Microbiology Services Colindale, Public Health England	Respiratory Virus Unit, Microbiology Services Colindale, Public Health England	Monica Galiano, Shahjahan Miah, Angie Lackenby, Omolola Akinbami, Tiina Talts, Leena Bhaw, Richard Myers, Steven Platt, Kirstin Edwards, Jonathan Hubb, Joanna Ellis, Maria Zambon
EPI_ISL_417229	hCoV-19/England/20104008502/2020	2020-03-01	Respiratory Virus Unit, Microbiology Services Colindale, Public Health England	Respiratory Virus Unit, Microbiology Services Colindale, Public Health England	Monica Galiano, Shahjahan Miah, Angie Lackenby, Omolola Akinbami, Tiina Talts, Leena Bhaw, Richard Myers, Steven Platt, Kirstin Edwards, Jonathan Hubb, Joanna Ellis, Maria Zambon
EPI_ISL_411915	hCoV-19/Taiwan/CGMH-CGU-01/2020	2020-01-25	Laboratory Medicine	Department of Laboratory Medicine, Lin-Kou Chang Gung Memorial Hospital, Taoyuan, Taiwan.	Kuo-Chien Tsao, Yu-Nong Gong, Shu-Li Yang, Yi-Chun Li, Chung-Guei Huang, Yhu-Chering Huang, Shin-Ru Shih
EPI_ISL_417211	hCoV-19/NewZealand/CoV001/2020	2020-03-11	Dunedin Hospital	University of Otago	M.E. Quiñones-Mateu, B. Lawley, J. Grant, R. Harfoot, J. Ussher
EPI_ISL_417212	hCoV-19/NewZealand/CoV002/2020	2020-03-11	Dunedin Hospital	University of Otago	M.E. Quiñones-Mateu, B. Lawley, J. Grant, R. Harfoot, J. Ussher
EPI_ISL_417215	hCoV-19/England/20102087902/2020	2020-02-25	Respiratory Virus Unit, Microbiology Services Colindale, Public Health England	Respiratory Virus Unit, Microbiology Services Colindale, Public Health England	Monica Galiano, Shahjahan Miah, Angie Lackenby, Omolola Akinbami, Tiina Talts, Leena Bhaw, Richard Myers, Steven Platt, Kirstin Edwards, Jonathan Hubb, Joanna Ellis, Maria Zambon
EPI_ISL_417216	hCoV-19/England/20102088002/2020	2020-02-25	Respiratory Virus Unit, Microbiology Services Colindale, Public Health England	Respiratory Virus Unit, Microbiology Services Colindale, Public Health England	Monica Galiano, Shahjahan Miah, Angie Lackenby, Omolola Akinbami, Tiina Talts, Leena Bhaw, Richard Myers, Steven Platt, Kirstin Edwards, Jonathan Hubb, Joanna Ellis, Maria Zambon
EPI_ISL_417213	hCoV-19/England/20102068502/2020	2020-03-01	Respiratory Virus Unit, Microbiology Services Colindale, Public Health England	Respiratory Virus Unit, Microbiology Services Colindale, Public Health England	Monica Galiano, Shahjahan Miah, Angie Lackenby, Omolola Akinbami, Tiina Talts, Leena Bhaw, Richard Myers, Steven Platt, Kirstin Edwards, Jonathan Hubb, Joanna Ellis, Maria Zambon
EPI_ISL_417214	hCoV-19/England/20102073303/2020	2020-03-02	Respiratory Virus Unit, Microbiology Services Colindale, Public Health England	Respiratory Virus Unit, Microbiology Services Colindale, Public Health England	Monica Galiano, Shahjahan Miah, Angie Lackenby, Omolola Akinbami, Tiina Talts, Leena Bhaw, Richard Myers, Steven Platt, Kirstin Edwards, Jonathan Hubb, Joanna Ellis, Maria Zambon
EPI_ISL_417219	hCoV-19/England/20102115303/2020	2020-03-01	Respiratory Virus Unit, Microbiology Services Colindale, Public Health England	Respiratory Virus Unit, Microbiology Services Colindale, Public Health England	Monica Galiano, Shahjahan Miah, Angie Lackenby, Omolola Akinbami, Tiina Talts, Leena Bhaw, Richard Myers, Steven Platt, Kirstin Edwards, Jonathan Hubb, Joanna Ellis, Maria Zambon
EPI_ISL_417217	hCoV-19/England/20102098802/2020	2020-03-01	Respiratory Virus Unit, Microbiology Services Colindale, Public Health England	Respiratory Virus Unit, Microbiology Services Colindale, Public Health England	Monica Galiano, Shahjahan Miah, Angie Lackenby, Omolola Akinbami, Tiina Talts, Leena Bhaw, Richard Myers, Steven Platt, Kirstin Edwards, Jonathan Hubb, Joanna Ellis, Maria Zambon
EPI_ISL_417218	hCoV-19/England/20102112102/2020	2020-03-02	Respiratory Virus Unit, Microbiology Services Colindale, Public Health England	Respiratory Virus Unit, Microbiology Services Colindale, Public Health England	Monica Galiano, Shahjahan Miah, Angie Lackenby, Omolola Akinbami, Tiina Talts, Leena Bhaw, Richard Myers, Steven Platt, Kirstin Edwards, Jonathan Hubb, Joanna Ellis, Maria Zambon
EPI_ISL_418548	hCoV-19/Ireland/20G21145/2020	2020-03-06	UCD National Virus Reference Laboratory	UCD National Virus Reference Laboratory	Michael Carr, Gabriel Gonzalez, Jonathan Dean, Suzie Coughlan, Alison Murphy, Kevin Byrne, Ken Wolfe, Jeff Connell, Brendan Loftus, Cillian F De Gascun
EPI_ISL_407893	hCoV-19/Australia/NSW01/2020	2020-01-24	Centre for Infectious Diseases and Microbiology Laboratory Services	NSW Health Pathology - Institute of Clinical Pathology and Medical Research; Westmead Hospital; University of Sydney	Eden J-S, Carter I, Rahman H, Holmes EC, Rockett R, O’Sullivan MV, Sintchenko V, Chen SC, Maddocks S, Kok J and Dwyer DE for the 2019-nCoV Study Group
EPI_ISL_407894	hCoV-19/Australia/QLD01/2020	2020-01-28	Pathology Queensland	Public Health Virology Laboratory	Ben Huang, Alyssa Pyke, Amanda De Jong, Andrew Van Den Hurk, Carmel Taylor, David Warrilow, Doris Genge, Elisabeth Gamez, Glen Hewitson, Ian Maxwell Mackay, Inga Sultana, Jamie McMahon, Jean Barcelon, Judy Northill, Mitchell Finger, Natalie Simpson, Neelima Nair, Peter Burtonclay, Peter Moore, Sarah Wheatley, Sean Moody, Sonja Hall-Mendelin, Timothy Gardam, and Frederick Moore.
EPI_ISL_411902	hCoV-19/Cambodia/0012/2020	2020-01-27	Virology Unit, Institut Pasteur du Cambodge.	Virology Unit, Institut Pasteur du Cambodge (Sequencing done by: Jessica E Manning/Jennifer A Bohl at Malaria and Vector Research Research Laboratory, National Institute of Allergy and Infectious Diseases and Vida Ahyong from Chan-Zuckerberg Biohub)	Erik A Karlsson, Jennifer A Bohl, Vida Ahyong, Veasna Duong, Philippe Dussart, Jessica E Manning.
EPI_ISL_407896	hCoV-19/Australia/QLD02/2020	2020-01-30	Pathology Queensland	Public Health Virology Laboratory	Ben Huang, Alyssa Pyke, Amanda De Jong, Andrew Van Den Hurk, Carmel Taylor, David Warrilow, Doris Genge, Elisabeth Gamez, Glen Hewitson, Ian Maxwell Mackay, Inga Sultana, Jamie McMahon, Jean Barcelon, Judy Northill, Mitchell Finger, Natalie Simpson, Neelima Nair, Peter Burtonclay, Peter Moore, Sarah Wheatley, Sean Moody, Sonja Hall-Mendelin, Timothy Gardam, and Frederick Moore.
EPI_ISL_417240	hCoV-19/England/20106004803/2020	2020-03-03	Respiratory Virus Unit, Microbiology Services Colindale, Public Health England	Respiratory Virus Unit, Microbiology Services Colindale, Public Health England	Monica Galiano, Shahjahan Miah, Angie Lackenby, Omolola Akinbami, Tiina Talts, Leena Bhaw, Richard Myers, Steven Platt, Kirstin Edwards, Jonathan Hubb, Joanna Ellis, Maria Zambon
EPI_ISL_417241	hCoV-19/England/20106004902/2020	2020-03-05	Respiratory Virus Unit, Microbiology Services Colindale, Public Health England	Respiratory Virus Unit, Microbiology Services Colindale, Public Health England	Monica Galiano, Shahjahan Miah, Angie Lackenby, Omolola Akinbami, Tiina Talts, Leena Bhaw, Richard Myers, Steven Platt, Kirstin Edwards, Jonathan Hubb, Joanna Ellis, Maria Zambon
EPI_ISL_417244	hCoV-19/England/20106005403/2020	2020-03-03	Respiratory Virus Unit, Microbiology Services Colindale, Public Health England	Respiratory Virus Unit, Microbiology Services Colindale, Public Health England	Monica Galiano, Shahjahan Miah, Angie Lackenby, Omolola Akinbami, Tiina Talts, Leena Bhaw, Richard Myers, Steven Platt, Kirstin Edwards, Jonathan Hubb, Joanna Ellis, Maria Zambon
EPI_ISL_417245	hCoV-19/England/20106087206/2020	2020-03-02	Respiratory Virus Unit, Microbiology Services Colindale, Public Health England	Respiratory Virus Unit, Microbiology Services Colindale, Public Health England	Monica Galiano, Shahjahan Miah, Angie Lackenby, Omolola Akinbami, Tiina Talts, Leena Bhaw, Richard Myers, Steven Platt, Kirstin Edwards, Jonathan Hubb, Joanna Ellis, Maria Zambon
EPI_ISL_417242	hCoV-19/England/20106005103/2020	2020-03-03	Respiratory Virus Unit, Microbiology Services Colindale, Public Health England	Respiratory Virus Unit, Microbiology Services Colindale, Public Health England	Monica Galiano, Shahjahan Miah, Angie Lackenby, Omolola Akinbami, Tiina Talts, Leena Bhaw, Richard Myers, Steven Platt, Kirstin Edwards, Jonathan Hubb, Joanna Ellis, Maria Zambon
EPI_ISL_417243	hCoV-19/England/20106005303/2020	2020-03-03	Respiratory Virus Unit, Microbiology Services Colindale, Public Health England	Respiratory Virus Unit, Microbiology Services Colindale, Public Health England	Monica Galiano, Shahjahan Miah, Angie Lackenby, Omolola Akinbami, Tiina Talts, Leena Bhaw, Richard Myers, Steven Platt, Kirstin Edwards, Jonathan Hubb, Joanna Ellis, Maria Zambon
EPI_ISL_417248	hCoV-19/England/20108003302/2020	2020-03-03	Respiratory Virus Unit, Microbiology Services Colindale, Public Health England	Respiratory Virus Unit, Microbiology Services Colindale, Public Health England	Monica Galiano, Shahjahan Miah, Angie Lackenby, Omolola Akinbami, Tiina Talts, Leena Bhaw, Richard Myers, Steven Platt, Kirstin Edwards, Jonathan Hubb, Joanna Ellis, Maria Zambon
EPI_ISL_417249	hCoV-19/England/20108004602/2020	2020-03-03	Respiratory Virus Unit, Microbiology Services Colindale, Public Health England	Respiratory Virus Unit, Microbiology Services Colindale, Public Health England	Monica Galiano, Shahjahan Miah, Angie Lackenby, Omolola Akinbami, Tiina Talts, Leena Bhaw, Richard Myers, Steven Platt, Kirstin Edwards, Jonathan Hubb, Joanna Ellis, Maria Zambon
EPI_ISL_417246	hCoV-19/England/20106145903/2020	2020-03-03	Respiratory Virus Unit, Microbiology Services Colindale, Public Health England	Respiratory Virus Unit, Microbiology Services Colindale, Public Health England	Monica Galiano, Shahjahan Miah, Angie Lackenby, Omolola Akinbami, Tiina Talts, Leena Bhaw, Richard Myers, Steven Platt, Kirstin Edwards, Jonathan Hubb, Joanna Ellis, Maria Zambon
EPI_ISL_417247	hCoV-19/England/20108003202/2020	2020-03-02	Respiratory Virus Unit, Microbiology Services Colindale, Public Health England	Respiratory Virus Unit, Microbiology Services Colindale, Public Health England	Monica Galiano, Shahjahan Miah, Angie Lackenby, Omolola Akinbami, Tiina Talts, Leena Bhaw, Richard Myers, Steven Platt, Kirstin Edwards, Jonathan Hubb, Joanna Ellis, Maria Zambon
EPI_ISL_406594	hCoV-19/Shenzhen/SZTH-003/2020	2020-01-16	Shenzhen Key Laboratory of Pathogen and Immunity, National Clinical Research Center for Infectious Disease, Shenzhen Third People's Hospital	Shenzhen Key Laboratory of Pathogen and Immunity, National Clinical Research Center for Infectious Disease, Shenzhen Third People's Hospital	Yang Yang, Chenguang Shen, Li Xing, Zhixiang Xu, Haixia Zheng, Yingxia Liu
EPI_ISL_406595	hCoV-19/Shenzhen/SZTH-004/2020	2020-01-16	Shenzhen Key Laboratory of Pathogen and Immunity, National Clinical Research Center for Infectious Disease, Shenzhen Third People's Hospital	Shenzhen Key Laboratory of Pathogen and Immunity, National Clinical Research Center for Infectious Disease, Shenzhen Third People's Hospital	Yang Yang, Chenguang Shen, Li Xing, Zhixiang Xu, Haixia Zheng, Yingxia Liu
EPI_ISL_406596	hCoV-19/France/IDF0372/2020	2020-01-23	Department of Infectious and Tropical Diseases, Bichat Claude Bernard Hospital, Paris	National Reference Center for Viruses of Respiratory Infections, Institut Pasteur, Paris	Mélanie Albert, Marion Barbet, Sylvie Behillil, Méline Bizard, Angela Brisebarre, Flora Donati, Vincent Enouf, Maud Vanpeene, Sylvie van der Werf, Yazdan Yazdanpanah, Xavier Lescure.
EPI_ISL_406597	hCoV-19/France/IDF0373/2020	2020-01-23	Department of Infectious and Tropical Diseases, Bichat Claude Bernard Hospital, Paris	National Reference Center for Viruses of Respiratory Infections, Institut Pasteur, Paris	Mélanie Albert, Marion Barbet, Sylvie Behillil, Méline Bizard, Angela Brisebarre, Flora Donati, Vincent Enouf, Maud Vanpeene, Sylvie van der Werf, Yazdan Yazdanpanah, Xavier Lescure.
EPI_ISL_406592	hCoV-19/Shenzhen/SZTH-001/2020	2020-01-13	Shenzhen Third People's Hospital	Shenzhen Key Laboratory of Pathogen and Immunity, National Clinical Research Center for Infectious Disease,Shenzhen Third People's Hospital	Yang Yang, Chenguang Shen, Li Xing, Zhixiang Xu, Haixia Zheng, Yingxia Liu
EPI_ISL_406593	hCoV-19/Shenzhen/SZTH-002/2020	2020-01-13	Shenzhen Key Laboratory of Pathogen and Immunity, National Clinical Research Center for Infectious Disease, Shenzhen Third People's Hospital	Shenzhen Key Laboratory of Pathogen and Immunity, National Clinical Research Center for Infectious Disease, Shenzhen Third People's Hospital	Yang Yang, Chenguang Shen, Li Xing, Zhixiang Xu, Haixia Zheng, Yingxia Liu
EPI_ISL_417230	hCoV-19/England/20104008702/2020	2020-03-02	Respiratory Virus Unit, Microbiology Services Colindale, Public Health England	Respiratory Virus Unit, Microbiology Services Colindale, Public Health England	Monica Galiano, Shahjahan Miah, Angie Lackenby, Omolola Akinbami, Tiina Talts, Leena Bhaw, Richard Myers, Steven Platt, Kirstin Edwards, Jonathan Hubb, Joanna Ellis, Maria Zambon
EPI_ISL_417233	hCoV-19/England/20104009002/2020	2020-03-02	Respiratory Virus Unit, Microbiology Services Colindale, Public Health England	Respiratory Virus Unit, Microbiology Services Colindale, Public Health England	Monica Galiano, Shahjahan Miah, Angie Lackenby, Omolola Akinbami, Tiina Talts, Leena Bhaw, Richard Myers, Steven Platt, Kirstin Edwards, Jonathan Hubb, Joanna Ellis, Maria Zambon
EPI_ISL_417234	hCoV-19/England/20104009102/2020	2020-03-02	Respiratory Virus Unit, Microbiology Services Colindale, Public Health England	Respiratory Virus Unit, Microbiology Services Colindale, Public Health England	Monica Galiano, Shahjahan Miah, Angie Lackenby, Omolola Akinbami, Tiina Talts, Leena Bhaw, Richard Myers, Steven Platt, Kirstin Edwards, Jonathan Hubb, Joanna Ellis, Maria Zambon
EPI_ISL_417231	hCoV-19/England/20104008802/2020	2020-03-03	Respiratory Virus Unit, Microbiology Services Colindale, Public Health England	Respiratory Virus Unit, Microbiology Services Colindale, Public Health England	Monica Galiano, Shahjahan Miah, Angie Lackenby, Omolola Akinbami, Tiina Talts, Leena Bhaw, Richard Myers, Steven Platt, Kirstin Edwards, Jonathan Hubb, Joanna Ellis, Maria Zambon
EPI_ISL_417232	hCoV-19/England/20104008902/2020	2020-03-04	Respiratory Virus Unit, Microbiology Services Colindale, Public Health England	Respiratory Virus Unit, Microbiology Services Colindale, Public Health England	Monica Galiano, Shahjahan Miah, Angie Lackenby, Omolola Akinbami, Tiina Talts, Leena Bhaw, Richard Myers, Steven Platt, Kirstin Edwards, Jonathan Hubb, Joanna Ellis, Maria Zambon
EPI_ISL_417237	hCoV-19/England/20104023103/2020	2020-03-03	Respiratory Virus Unit, Microbiology Services Colindale, Public Health England	Respiratory Virus Unit, Microbiology Services Colindale, Public Health England	Monica Galiano, Shahjahan Miah, Angie Lackenby, Omolola Akinbami, Tiina Talts, Leena Bhaw, Richard Myers, Steven Platt, Kirstin Edwards, Jonathan Hubb, Joanna Ellis, Maria Zambon
EPI_ISL_417238	hCoV-19/England/20104035803/2020	2020-03-03	Respiratory Virus Unit, Microbiology Services Colindale, Public Health England	Respiratory Virus Unit, Microbiology Services Colindale, Public Health England	Monica Galiano, Shahjahan Miah, Angie Lackenby, Omolola Akinbami, Tiina Talts, Leena Bhaw, Richard Myers, Steven Platt, Kirstin Edwards, Jonathan Hubb, Joanna Ellis, Maria Zambon
EPI_ISL_417235	hCoV-19/England/20104013703/2020	2020-03-02	Respiratory Virus Unit, Microbiology Services Colindale, Public Health England	Respiratory Virus Unit, Microbiology Services Colindale, Public Health England	Monica Galiano, Shahjahan Miah, Angie Lackenby, Omolola Akinbami, Tiina Talts, Leena Bhaw, Richard Myers, Steven Platt, Kirstin Edwards, Jonathan Hubb, Joanna Ellis, Maria Zambon
EPI_ISL_417236	hCoV-19/England/20104015302/2020	2020-03-01	Respiratory Virus Unit, Microbiology Services Colindale, Public Health England	Respiratory Virus Unit, Microbiology Services Colindale, Public Health England	Monica Galiano, Shahjahan Miah, Angie Lackenby, Omolola Akinbami, Tiina Talts, Leena Bhaw, Richard Myers, Steven Platt, Kirstin Edwards, Jonathan Hubb, Joanna Ellis, Maria Zambon
EPI_ISL_417239	hCoV-19/England/20106003303/2020	2020-03-03	Respiratory Virus Unit, Microbiology Services Colindale, Public Health England	Respiratory Virus Unit, Microbiology Services Colindale, Public Health England	Monica Galiano, Shahjahan Miah, Angie Lackenby, Omolola Akinbami, Tiina Talts, Leena Bhaw, Richard Myers, Steven Platt, Kirstin Edwards, Jonathan Hubb, Joanna Ellis, Maria Zambon
EPI_ISL_411926	hCoV-19/Taiwan/3/2020	2020-01-24	Taiwan Centers for Disease Control	Taiwan Centers for Disease Control	Ji-Rong Yang, Yu-Chi-Lin, Jung-Jung Mu, Ming-Tsan-Liu
EPI_ISL_411927	hCoV-19/Taiwan/4/2020	2020-01-28	Taiwan Centers for Disease Control	Taiwan Centers for Disease Control	Ji-Rong Yang, Yu-Chi-Lin, Jung-Jung Mu, Ming-Tsan-Liu
EPI_ISL_411929	hCoV-19/South Korea/SNU01/2020	2020-01	unknown	Department of Clinical Diagnostics	Park,W.B., Kwon,N.-J., Choi,S.-J., Kang,C.K., Choe,P.G., Kim,J.Y., Yun,J., Lee,G.-W., Seong,M.-W., Kim,N., Seo,J.-S. and Oh,M.-D.
EPI_ISL_416731	hCoV-19/England/SHEF-BFCC0/2020	2020-03-03	Virology Department, Sheffield Teaching Hospitals NHS Foundation Trust	Department of Infection, Immunity and Cardiovascular Disease, The Florey Institute, The Medical School, University of Sheffield	Thushan de Silva, Matthew Parker, Adri Angyal, Rebecca Brown, Matthew Wyles, Mehmet Yavuz, Mohammad Raza, Cariad Evans
EPI_ISL_416732	hCoV-19/England/SHEF-BFCDF/2020	2020-03-03	Virology Department, Sheffield Teaching Hospitals NHS Foundation Trust	Department of Infection, Immunity and Cardiovascular Disease, The Florey Institute, The Medical School, University of Sheffield	Thushan de Silva, Matthew Parker, Adri Angyal, Rebecca Brown, Matthew Wyles, Mehmet Yavuz, Mohammad Raza, Cariad Evans
EPI_ISL_416730	hCoV-19/England/SHEF-BFCB1/2020	2020-03-03	Virology Department, Sheffield Teaching Hospitals NHS Foundation Trust	Department of Infection, Immunity and Cardiovascular Disease, The Florey Institute, The Medical School, University of Sheffield	Thushan de Silva, Matthew Parker, Adri Angyal, Rebecca Brown, Matthew Wyles, Mehmet Yavuz, Mohammad Raza, Cariad Evans
EPI_ISL_416735	hCoV-19/England/SHEF-BFD09/2020	2020-03-09	Virology Department, Sheffield Teaching Hospitals NHS Foundation Trust	Department of Infection, Immunity and Cardiovascular Disease, The Florey Institute, The Medical School, University of Sheffield	Thushan de Silva, Matthew Parker, Adri Angyal, Rebecca Brown, Matthew Wyles, Mehmet Yavuz, Mohammad Raza, Cariad Evans
EPI_ISL_416736	hCoV-19/England/SHEF-BFD18/2020	2020-03-09	Virology Department, Sheffield Teaching Hospitals NHS Foundation Trust	Department of Infection, Immunity and Cardiovascular Disease, The Florey Institute, The Medical School, University of Sheffield	Thushan de Silva, Matthew Parker, Adri Angyal, Rebecca Brown, Matthew Wyles, Mehmet Yavuz, Mohammad Raza, Cariad Evans
EPI_ISL_416733	hCoV-19/England/SHEF-BFCEE/2020	2020-03-07	Virology Department, Sheffield Teaching Hospitals NHS Foundation Trust	Department of Infection, Immunity and Cardiovascular Disease, The Florey Institute, The Medical School, University of Sheffield	Thushan de Silva, Matthew Parker, Adri Angyal, Rebecca Brown, Matthew Wyles, Mehmet Yavuz, Mohammad Raza, Cariad Evans
EPI_ISL_416734	hCoV-19/England/SHEF-BFCFD/2020	2020-03-09	Virology Department, Sheffield Teaching Hospitals NHS Foundation Trust	Department of Infection, Immunity and Cardiovascular Disease, The Florey Institute, The Medical School, University of Sheffield	Thushan de Silva, Matthew Parker, Adri Angyal, Rebecca Brown, Matthew Wyles, Mehmet Yavuz, Mohammad Raza, Cariad Evans
EPI_ISL_416728	hCoV-19/USA/WA-UW190/2020	2020-03-13	UW Virology Lab	UW Virology Lab	Pavitra Roychoudhury, Hong Xie, Keith Jerome, Alexander Greninger
EPI_ISL_416729	hCoV-19/USA/WA-UW191/2020	2020-03-13	UW Virology Lab	UW Virology Lab	Pavitra Roychoudhury, Hong Xie, Keith Jerome, Alexander Greninger
EPI_ISL_416726	hCoV-19/USA/WA-UW188/2020	2020-03-13	UW Virology Lab	UW Virology Lab	Pavitra Roychoudhury, Hong Xie, Keith Jerome, Alexander Greninger
EPI_ISL_416727	hCoV-19/USA/WA-UW189/2020	2020-03-13	UW Virology Lab	UW Virology Lab	Pavitra Roychoudhury, Hong Xie, Keith Jerome, Alexander Greninger
EPI_ISL_413691	hCoV-19/China/WF0001/2020	2020-01	Weifang Center for Disease Control and Prevention	Weifang Center for Disease Control and Prevention & BGI-Shenzhen	Qing Nie, Xingguang Li, Erik M Volz, Han Fu, Haowei Wang, Xiaoyue Xi, Wei Chen, Dehui Liu, Yingying Chen, Mengmeng Tian, Wei Tan, Junjie Zai, Wanying Sun, Jiandong Li, Junhua Li
EPI_ISL_413692	hCoV-19/China/WF0002/2020	2020-01	Weifang Center for Disease Control and Prevention	Weifang Center for Disease Control and Prevention & BGI-Shenzhen	Qing Nie, Xingguang Li, Erik M Volz, Han Fu, Haowei Wang, Xiaoyue Xi, Wei Chen, Dehui Liu, Yingying Chen, Mengmeng Tian, Wei Tan, Junjie Zai, Wanying Sun, Jiandong Li, Junhua Li
EPI_ISL_416720	hCoV-19/USA/WA-UW182/2020	2020-03-13	UW Virology Lab	UW Virology Lab	Pavitra Roychoudhury, Hong Xie, Keith Jerome, Alexander Greninger
EPI_ISL_413693	hCoV-19/China/WF0003/2020	2020-01	Weifang Center for Disease Control and Prevention	Weifang Center for Disease Control and Prevention & BGI-Shenzhen	Qing Nie, Xingguang Li, Erik M Volz, Han Fu, Haowei Wang, Xiaoyue Xi, Wei Chen, Dehui Liu, Yingying Chen, Mengmeng Tian, Wei Tan, Junjie Zai, Wanying Sun, Jiandong Li, Junhua Li
EPI_ISL_416721	hCoV-19/USA/WA-UW183/2020	2020-03-13	UW Virology Lab	UW Virology Lab	Pavitra Roychoudhury, Hong Xie, Keith Jerome, Alexander Greninger
EPI_ISL_413694	hCoV-19/China/WF0004/2020	2020-01	Weifang Center for Disease Control and Prevention	Weifang Center for Disease Control and Prevention & BGI-Shenzhen	Qing Nie, Xingguang Li, Erik M Volz, Han Fu, Haowei Wang, Xiaoyue Xi, Wei Chen, Dehui Liu, Yingying Chen, Mengmeng Tian, Wei Tan, Junjie Zai, Wanying Sun, Jiandong Li, Junhua Li
EPI_ISL_413695	hCoV-19/China/WF0006/2020	2020-01	Weifang Center for Disease Control and Prevention	Weifang Center for Disease Control and Prevention & BGI-Shenzhen	Qing Nie, Xingguang Li, Erik M Volz, Han Fu, Haowei Wang, Xiaoyue Xi, Wei Chen, Dehui Liu, Yingying Chen, Mengmeng Tian, Wei Tan, Junjie Zai, Wanying Sun, Jiandong Li, Junhua Li
EPI_ISL_413696	hCoV-19/China/WF0009/2020	2020-01	Weifang Center for Disease Control and Prevention	Weifang Center for Disease Control and Prevention & BGI-Shenzhen	Qing Nie, Xingguang Li, Erik M Volz, Han Fu, Haowei Wang, Xiaoyue Xi, Wei Chen, Dehui Liu, Yingying Chen, Mengmeng Tian, Wei Tan, Junjie Zai, Wanying Sun, Jiandong Li, Junhua Li
EPI_ISL_416724	hCoV-19/USA/WA-UW186/2020	2020-03-13	UW Virology Lab	UW Virology Lab	Pavitra Roychoudhury, Hong Xie, Keith Jerome, Alexander Greninger
EPI_ISL_413697	hCoV-19/China/WF0012/2020	2020-02	Weifang Center for Disease Control and Prevention	Weifang Center for Disease Control and Prevention & BGI-Shenzhen	Qing Nie, Xingguang Li, Erik M Volz, Han Fu, Haowei Wang, Xiaoyue Xi, Wei Chen, Dehui Liu, Yingying Chen, Mengmeng Tian, Wei Tan, Junjie Zai, Wanying Sun, Jiandong Li, Junhua Li
EPI_ISL_416725	hCoV-19/USA/WA-UW187/2020	2020-03-13	UW Virology Lab	UW Virology Lab	Pavitra Roychoudhury, Hong Xie, Keith Jerome, Alexander Greninger
EPI_ISL_416722	hCoV-19/USA/WA-UW184/2020	2020-03-12	UW Virology Lab	UW Virology Lab	Pavitra Roychoudhury, Hong Xie, Keith Jerome, Alexander Greninger
EPI_ISL_416723	hCoV-19/USA/WA-UW185/2020	2020-03-14	UW Virology Lab	UW Virology Lab	Pavitra Roychoudhury, Hong Xie, Keith Jerome, Alexander Greninger
EPI_ISL_416717	hCoV-19/USA/WA-UW179/2020	2020-03-15	UW Virology Lab	UW Virology Lab	Pavitra Roychoudhury, Hong Xie, Keith Jerome, Alexander Greninger
EPI_ISL_416718	hCoV-19/USA/WA-UW180/2020	2020-03-14	UW Virology Lab	UW Virology Lab	Pavitra Roychoudhury, Hong Xie, Keith Jerome, Alexander Greninger
EPI_ISL_416715	hCoV-19/USA/WA-UW177/2020	2020-03-15	UW Virology Lab	UW Virology Lab	Pavitra Roychoudhury, Hong Xie, Keith Jerome, Alexander Greninger
EPI_ISL_416716	hCoV-19/USA/WA-UW178/2020	2020-03-13	UW Virology Lab	UW Virology Lab	Pavitra Roychoudhury, Hong Xie, Keith Jerome, Alexander Greninger
EPI_ISL_416719	hCoV-19/USA/WA-UW181/2020	2020-03-14	UW Virology Lab	UW Virology Lab	Pavitra Roychoudhury, Hong Xie, Keith Jerome, Alexander Greninger
EPI_ISL_416750	hCoV-19/France/Lyon_683/2020	2020-03-06	Institut des Agents Infectieux (IAI) Hospices Civils de Lyon	CNR Virus des Infections Respiratoires - France SUD	Bal, Antonin; Destras, Gregory; Gaymard, Alexandre; Bouscambert-Duchamp, Maude; Cheynet, Valérie; Brengel-Pesce, Karen; Morfin-Sherpa, Florence; Valette, Martine; Josset, Laurence; Lina, Bruno.
EPI_ISL_416753	hCoV-19/France/Lyon_06464 /2020	2020-03-06	Institut des Agents Infectieux (IAI) Hospices Civils de Lyon	CNR Virus des Infections Respiratoires - France SUD	Bal, Antonin; Destras, Gregory; Gaymard, Alexandre; Bouscambert-Duchamp, Maude; Cheynet, Valérie; Brengel-Pesce, Karen; Morfin-Sherpa, Florence; Valette, Martine; Josset, Laurence; Lina, Bruno.
EPI_ISL_416754	hCoV-19/France/Lyon_06487/2020	2020-03-06	Institut des Agents Infectieux (IAI) Hospices Civils de Lyon	CNR Virus des Infections Respiratoires - France SUD	Bal, Antonin; Destras, Gregory; Gaymard, Alexandre; Bouscambert-Duchamp, Maude; Cheynet, Valérie; Brengel-Pesce, Karen; Morfin-Sherpa, Florence; Valette, Martine; Josset, Laurence; Lina, Bruno.
EPI_ISL_416751	hCoV-19/France/Clermont-Ferrand_651/2020	2020-03-05	CHU Gabriel Montpied	CNR Virus des Infections Respiratoires - France SUD	Bal, Antonin; Destras, Gregory; Gaymard, Alexandre; Bouscambert-Duchamp, Maude; Cheynet, Valérie; Brengel-Pesce, Karen; Morfin-Sherpa, Florence; Valette, Martine; Josset, Laurence; Lina, Bruno.
EPI_ISL_416752	hCoV-19/France/Clermont-Ferrand_650/2020	2020-03-04	CHU Gabriel Montpied	CNR Virus des Infections Respiratoires - France SUD	Bal, Antonin; Destras, Gregory; Gaymard, Alexandre; Bouscambert-Duchamp, Maude; Cheynet, Valérie; Brengel-Pesce, Karen; Morfin-Sherpa, Florence; Valette, Martine; Josset, Laurence; Lina, Bruno.
EPI_ISL_416757	hCoV-19/France/Bourg-en-Bresse_06678/2020	2020-03-07	Centre Hospitalier de Bourg en Bresse	CNR Virus des Infections Respiratoires - France SUD	Bal, Antonin; Destras, Gregory; Gaymard, Alexandre; Bouscambert-Duchamp, Maude; Cheynet, Valérie; Brengel-Pesce, Karen; Morfin-Sherpa, Florence; Valette, Martine; Josset, Laurence; Lina, Bruno.
EPI_ISL_416758	hCoV-19/France/Lyon_0693/2020	2020-03-08	Institut des Agents Infectieux (IAI) Hospices Civils de Lyon	CNR Virus des Infections Respiratoires - France SUD	Bal, Antonin; Destras, Gregory; Gaymard, Alexandre; Bouscambert-Duchamp, Maude; Cheynet, Valérie; Brengel-Pesce, Karen; Morfin-Sherpa, Florence; Valette, Martine; Josset, Laurence; Lina, Bruno.
EPI_ISL_416756	hCoV-19/France/Lyon_06531/2020	2020-03-06	Institut des Agents Infectieux (IAI) Hospices Civils de Lyon	CNR Virus des Infections Respiratoires - France SUD	Bal, Antonin; Destras, Gregory; Gaymard, Alexandre; Bouscambert-Duchamp, Maude; Cheynet, Valérie; Brengel-Pesce, Karen; Morfin-Sherpa, Florence; Valette, Martine; Josset, Laurence; Lina, Bruno.
EPI_ISL_416748	hCoV-19/France/Lyon_508/2020	2020-03-04	Institut des Agents Infectieux (IAI) Hospices Civils de Lyon	CNR Virus des Infections Respiratoires - France SUD	Bal, Antonin; Destras, Gregory; Gaymard, Alexandre; Bouscambert-Duchamp, Maude; Cheynet, Valérie; Brengel-Pesce, Karen; Morfin-Sherpa, Florence; Valette, Martine; Josset, Laurence; Lina, Bruno.
EPI_ISL_416749	hCoV-19/France/Valence_532/2020	2020-03-04	Centre Hospitalier de Valence	CNR Virus des Infections Respiratoires - France SUD	Bal, Antonin; Destras, Gregory; Gaymard, Alexandre; Bouscambert-Duchamp, Maude; Cheynet, Valérie; Brengel-Pesce, Karen; Morfin-Sherpa, Florence; Valette, Martine; Josset, Laurence; Lina, Bruno.
EPI_ISL_411066	hCoV-19/Fujian/13/2020	2020-01-22	Fujian Center for Disease Control and Prevention	Fujian Center for Disease Control and Prevention	Chen Wei, Zhang Yanhua, He Wenxiang, Weng Yuwei
EPI_ISL_411060	hCoV-19/Fujian/8/2020	2020-01-21	Fujian Center for Disease Control and Prevention	Fujian Center for Disease Control and Prevention	Chen Wei, Zhang Yanhua, He Wenxiang, Weng Yuwei
EPI_ISL_416742	hCoV-19/Czech Republic/ChVir1630/2020	2020-02	NRL for Influenza, Centrum Epidemiology and Microbiology of National Institute of Public Health, Czech Republic	Charite Universitaetsmedizin Berlin, Institute of Virology	Victor M Corman, Julia Schneider, Jörn Beheim-Schwarzbach, Talitha Veith, Barbara Muehlemann, Terry Jones, Akexander Nagy, Jaromira Vecerova, Dusan Trnka, Ludmila Novakova, Helena Jirincova, Christian Drosten
EPI_ISL_416743	hCoV-19/Czech Republic/ChVir1912/2020	2020-03	NRL for Influenza, Centrum Epidemiology and Microbiology of National Institute of Public Health, Czech Republic	Charite Universitaetsmedizin Berlin, Institute of Virology	Victor M Corman, Julia Schneider, Jörn Beheim-Schwarzbach, Talitha Veith, Barbara Muehlemann, Terry Jones, Akexander Nagy, Jaromira Vecerova, Dusan Trnka, Ludmila Novakova, Helena Jirincova, Christian Drosten
EPI_ISL_416740	hCoV-19/England/SHEF-BFD54/2020	2020-03-03	Virology Department, Sheffield Teaching Hospitals NHS Foundation Trust	Department of Infection, Immunity and Cardiovascular Disease, The Florey Institute, The Medical School, University of Sheffield	Thushan de Silva, Matthew Parker, Adri Angyal, Rebecca Brown, Matthew Wyles, Mehmet Yavuz, Mohammad Raza, Cariad Evans
EPI_ISL_412387	hCoV-19/Shandong/LY001/2020	2020-01-21	Shandong Provincial Center for Disease Control and Prevention	Beijing Institute of Microbiology and Epidemiology	Xiao-Lin Jiang, Wen-Kui Sun, Xiang-Na Zhao, Yang Hang, Zeng-Qiang Kou, Lin-Yao, Li-Jun Duan, Xiao Wei, Mai-Juan Ma, Dian-Ming Kang
EPI_ISL_416741	hCoV-19/Lithuania/ChVir1632/2020	2020-02	National Public Health Surveillance Laboratory, Vilnius, Lithuania	Charite Universitaetsmedizin Berlin, Institute of Virology	Victor M Corman, Julia Schneider, Jörn Beheim-Schwarzbach, Talitha Veith, Barbara Muehlemann, Terry Jones, Ana Steponkiene, Christian Drosten
EPI_ISL_416746	hCoV-19/France/Valence_425/2020	2020-03-03	CNR Virus des Infections Respiratoires - France SUD	CNR Virus des Infections Respiratoires - France SUD	Bal, Antonin; Destras, Gregory; Gaymard, Alexandre; Bouscambert-Duchamp, Maude; Cheynet, Valérie; Brengel-Pesce, Karen; Morfin-Sherpa, Florence; Valette, Martine; Josset, Laurence; Lina, Bruno.
EPI_ISL_416747	hCoV-19/France/Lyon_487/2020	2020-03-04	Institut des Agents Infectieux (IAI) Hospices Civils de Lyon	CNR Virus des Infections Respiratoires - France SUD	Bal, Antonin; Destras, Gregory; Gaymard, Alexandre; Bouscambert-Duchamp, Maude; Cheynet, Valérie; Brengel-Pesce, Karen; Morfin-Sherpa, Florence; Valette, Martine; Josset, Laurence; Lina, Bruno.
EPI_ISL_416744	hCoV-19/Hungary/49/2020	2020-03-20	Virological Research Group, Szentágothai Research Centre	Bioinformatics Research Group, Szentágothai Research Centre	Péter Urbán, Endre Gábor Tóth, Gábor Kemenesi, Róbert Herczeg, Attila Gyenesei, Ferenc Jakab
EPI_ISL_416745	hCoV-19/France/Pollionay_1733/2020	2020-03-10	CNR Virus des Infections Respiratoires - France SUD	CNR Virus des Infections Respiratoires - France SUD	Bal, Antonin; Destras, Gregory; Gaymard, Alexandre; Bouscambert-Duchamp, Maude; Cheynet, Valérie; Brengel-Pesce, Karen; Morfin-Sherpa, Florence; Valette, Martine; Josset, Laurence; Lina, Bruno.
EPI_ISL_416739	hCoV-19/England/SHEF-BFD45/2020	2020-03-09	Virology Department, Sheffield Teaching Hospitals NHS Foundation Trust	Department of Infection, Immunity and Cardiovascular Disease, The Florey Institute, The Medical School, University of Sheffield	Thushan de Silva, Matthew Parker, Adri Angyal, Rebecca Brown, Matthew Wyles, Mehmet Yavuz, Mohammad Raza, Cariad Evans
EPI_ISL_416737	hCoV-19/England/SHEF-BFD27/2020	2020-03-03	Virology Department, Sheffield Teaching Hospitals NHS Foundation Trust	Department of Infection, Immunity and Cardiovascular Disease, The Florey Institute, The Medical School, University of Sheffield	Thushan de Silva, Matthew Parker, Adri Angyal, Rebecca Brown, Matthew Wyles, Mehmet Yavuz, Mohammad Raza, Cariad Evans
EPI_ISL_416738	hCoV-19/England/SHEF-BFD36/2020	2020-03-09	Virology Department, Sheffield Teaching Hospitals NHS Foundation Trust	Department of Infection, Immunity and Cardiovascular Disease, The Florey Institute, The Medical School, University of Sheffield	Thushan de Silva, Matthew Parker, Adri Angyal, Rebecca Brown, Matthew Wyles, Mehmet Yavuz, Mohammad Raza, Cariad Evans
EPI_ISL_402129	hCoV-19/Wuhan/WIV06/2019	2019-12-30	Wuhan Jinyintan Hospital	Wuhan Institute of Virology, Chinese Academy of Sciences	Peng Zhou, Xing-Lou Yang, Ding-Yu Zhang, Lei Zhang, Yan Zhu, Hao-Rui Si, Zhengli Shi
EPI_ISL_402130	hCoV-19/Wuhan/WIV07/2019	2019-12-30	Wuhan Jinyintan Hospital	Wuhan Institute of Virology, Chinese Academy of Sciences	Peng Zhou, Xing-Lou Yang, Ding-Yu Zhang, Lei Zhang, Yan Zhu, Hao-Rui Si, Zhengli Shi
EPI_ISL_402131	hCoV-19/bat/Yunnan/RaTG13/2013	2013-07-24	Wuhan Institute of Virology, Chinese Academy of Sciences	Wuhan Institute of Virology, Chinese Academy of Sciences	Yan Zhu, Ping Yu, Bei Li, Ben Hu, Hao-Rui Si, Xing-Lou Yang, Peng Zhou, Zheng-Li Shi
EPI_ISL_402132	hCoV-19/Wuhan/HBCDC-HB-01/2019	2019-12-30	Wuhan Jinyintan Hospital	Hubei Provincial Center for Disease Control and Prevention	Bin Fang, Xiang Li, Xiao Yu, Linlin Liu, Bo Yang, Faxian Zhan, Guojun Ye, Xixiang Huo, Junqiang Xu, Bo Yu, Kun Cai, Jing Li, Yongzhong Jiang.
EPI_ISL_402119	hCoV-19/Wuhan/IVDC-HB-01/2019	2019-12-30	National Institute for Viral Disease Control and Prevention, China CDC	National Institute for Viral Disease Control and Prevention, China CDC	Wenjie Tan，Xiang Zhao，Wenling Wang，Xuejun Ma，Yongzhong Jiang，Roujian Lu, Ji Wang, Weimin Zhou，Peihua Niu，Peipei Liu，Faxian Zhan，Weifeng Shi，Baoying Huang，Jun Liu，Li Zhao，Yao Meng，Xiaozhou He，Fei Ye，Na Zhu，Yang Li，Jing Chen，Wenbo Xu，George F. Gao，Guizhen Wu
EPI_ISL_415435	hCoV-19/Wales/PHW06/2020	2020-03-06	Wales Specialist Virology Centre	Public Health Wales Microbiology Cardiff	Catherine Moore, Joanne Watkins, Sally Corden, Tom Connor
EPI_ISL_402120	hCoV-19/Wuhan/IVDC-HB-04/2020	2020-01-01	National Institute for Viral Disease Control and Prevention, China CDC	National Institute for Viral Disease Control and Prevention, China CDC	Wenjie Tan，Xiang Zhao，Wenling Wang，Xuejun Ma，Yongzhong Jiang，Roujian Lu，Ji Wang，Weimin Zhou，Peihua Niu，Peipei Liu，Faxian Zhan，Weifeng Shi，Baoying Huang，Jun Liu，Li Zhao，Yao Meng，Xiaozhou He，Fei Ye，Na Zhu，Yang Li，Jing Chen，Wenbo Xu，George F. Gao，Guizhen Wu
EPI_ISL_402123	hCoV-19/Wuhan/IPBCAMS-WH-01/2019	2019-12-24	Institute of Pathogen Biology, Chinese Academy of Medical Sciences & Peking Union Medical College	Institute of Pathogen Biology, Chinese Academy of Medical Sciences & Peking Union Medical College	Lili Ren, Jianwei Wang, Qi Jin, Zichun Xiang, Zhiqiang Wu, Chao Wu, Yiwei Liu
EPI_ISL_402124	hCoV-19/Wuhan/WIV04/2019	2019-12-30	Wuhan Jinyintan Hospital	Wuhan Institute of Virology, Chinese Academy of Sciences	Peng Zhou, Xing-Lou Yang, Ding-Yu Zhang, Lei Zhang, Yan Zhu, Hao-Rui Si, Zhengli Shi
EPI_ISL_402121	hCoV-19/Wuhan/IVDC-HB-05/2019	2019-12-30	National Institute for Viral Disease Control and Prevention, China CDC	National Institute for Viral Disease Control and Prevention, China CDC	Wenjie Tan，Xuejun Ma，Xiang Zhao，Wenling Wang，Yongzhong Jiang，Roujian Lu，Ji Wang，Peihua Niu, Weimin Zhou, Faxian Zhan，Weifeng Shi，Baoying Huang，Jun Liu，Li Zhao，Yao Meng，Fei Ye，Na Zhu, Xiaozhou He，Peipei Liu, Yang Li，Jing Chen，Wenbo Xu，George F. Gao，Guizhen Wu
EPI_ISL_402127	hCoV-19/Wuhan/WIV02/2019	2019-12-30	Wuhan Jinyintan Hospital	Wuhan Institute of Virology, Chinese Academy of Sciences	Peng Zhou, Xing-Lou Yang, Ding-Yu Zhang, Lei Zhang, Yan Zhu, Hao-Rui Si, Zhengli Shi
EPI_ISL_402128	hCoV-19/Wuhan/WIV05/2019	2019-12-30	Wuhan Jinyintan Hospital	Wuhan Institute of Virology, Chinese Academy of Sciences	Peng Zhou, Xing-Lou Yang, Ding-Yu Zhang, Lei Zhang, Yan Zhu, Hao-Rui Si, Zhengli Shi
EPI_ISL_402125	hCoV-19/Wuhan-Hu-1/2019	2019-12-31	unknown	National Institute for Communicable Disease Control and Prevention (ICDC) Chinese Center for Disease Control and Prevention (China CDC)	Zhang,Y.-Z., Wu,F., Chen,Y.-M., Pei,Y.-Y., Xu,L., Wang,W., Zhao,S., Yu,B., Hu,Y., Tao,Z.-W., Song,Z.-G., Tian,J.-H., Zhang,Y.-L., Liu,Y., Zheng,J.-J., Dai,F.-H., Wang,Q.-M., She,J.-L. and Zhu,T.-Y.
EPI_ISL_402126	hCoV-19/Kanagawa/1/2020	2020-01-14	Dept. of Virology III, National Institute of Infectious Diseases	Dept. of Virology III, National Institute of Infectious Diseases	Naganori Nao, Kazuya Shirato, Shutoku Matsuyama, Makoto Takeda
EPI_ISL_415461	hCoV-19/Netherlands/Gelderland_1/2020	2020-03-10	Dutch COVID-19 response team	Erasmus Medical Center	David Nieuwenhuijse, Bas Oude Munnink, Reina Sikkema, Claudia Schapendonk, Irina Chestakova, Anne van der Linden, Mark Pronk, Pascal Lexmond, Corien Swaan, Manon Haverkate, Madelief Mollers, Mart Stein, Sandra Kengne Kamga Mobou, Jeroen van Kampen, Jolanda Voermans, Aura Timen, Corine GeurtsvanKessel, Annemiek van der Eijk, Richard Molenkamp, Marion Koopmans, on behalf of the Dutch national COVID…
EPI_ISL_415460	hCoV-19/Netherlands/Flevoland_1/2020	2020-03-09	Dutch COVID-19 response team	Erasmus Medical Center	David Nieuwenhuijse, Bas Oude Munnink, Reina Sikkema, Claudia Schapendonk, Irina Chestakova, Anne van der Linden, Mark Pronk, Pascal Lexmond, Corien Swaan, Manon Haverkate, Madelief Mollers, Mart Stein, Sandra Kengne Kamga Mobou, Jeroen van Kampen, Jolanda Voermans, Aura Timen, Corine GeurtsvanKessel, Annemiek van der Eijk, Richard Molenkamp, Marion Koopmans, on behalf of the Dutch national COVID…
EPI_ISL_415463	hCoV-19/Netherlands/Gelderland_3/2020	2020-03-09	Dutch COVID-19 response team	Erasmus Medical Center	David Nieuwenhuijse, Bas Oude Munnink, Reina Sikkema, Claudia Schapendonk, Irina Chestakova, Anne van der Linden, Mark Pronk, Pascal Lexmond, Corien Swaan, Manon Haverkate, Madelief Mollers, Mart Stein, Sandra Kengne Kamga Mobou, Jeroen van Kampen, Jolanda Voermans, Aura Timen, Corine GeurtsvanKessel, Annemiek van der Eijk, Richard Molenkamp, Marion Koopmans, on behalf of the Dutch national COVID…
EPI_ISL_415462	hCoV-19/Netherlands/Gelderland_2/2020	2020-03-09	Dutch COVID-19 response team	Erasmus Medical Center	David Nieuwenhuijse, Bas Oude Munnink, Reina Sikkema, Claudia Schapendonk, Irina Chestakova, Anne van der Linden, Mark Pronk, Pascal Lexmond, Corien Swaan, Manon Haverkate, Madelief Mollers, Mart Stein, Sandra Kengne Kamga Mobou, Jeroen van Kampen, Jolanda Voermans, Aura Timen, Corine GeurtsvanKessel, Annemiek van der Eijk, Richard Molenkamp, Marion Koopmans, on behalf of the Dutch national COVID…
EPI_ISL_415465	hCoV-19/Netherlands/NA_1/2020	2020-03-10	Dutch COVID-19 response team	Erasmus Medical Center	David Nieuwenhuijse, Bas Oude Munnink, Reina Sikkema, Claudia Schapendonk, Irina Chestakova, Anne van der Linden, Mark Pronk, Pascal Lexmond, Corien Swaan, Manon Haverkate, Madelief Mollers, Mart Stein, Sandra Kengne Kamga Mobou, Jeroen van Kampen, Jolanda Voermans, Aura Timen, Corine GeurtsvanKessel, Annemiek van der Eijk, Richard Molenkamp, Marion Koopmans, on behalf of the Dutch national COVID…
EPI_ISL_415464	hCoV-19/Netherlands/Limburg_7/2020	2020	Dutch COVID-19 response team	Erasmus Medical Center	David Nieuwenhuijse, Bas Oude Munnink, Reina Sikkema, Claudia Schapendonk, Irina Chestakova, Anne van der Linden, Mark Pronk, Pascal Lexmond, Corien Swaan, Manon Haverkate, Madelief Mollers, Mart Stein, Sandra Kengne Kamga Mobou, Jeroen van Kampen, Jolanda Voermans, Aura Timen, Corine GeurtsvanKessel, Annemiek van der Eijk, Richard Molenkamp, Marion Koopmans, on behalf of the Dutch national COVID…
EPI_ISL_415467	hCoV-19/Netherlands/NA_11/2020	2020-03-10	Dutch COVID-19 response team	Erasmus Medical Center	David Nieuwenhuijse, Bas Oude Munnink, Reina Sikkema, Claudia Schapendonk, Irina Chestakova, Anne van der Linden, Mark Pronk, Pascal Lexmond, Corien Swaan, Manon Haverkate, Madelief Mollers, Mart Stein, Sandra Kengne Kamga Mobou, Jeroen van Kampen, Jolanda Voermans, Aura Timen, Corine GeurtsvanKessel, Annemiek van der Eijk, Richard Molenkamp, Marion Koopmans, on behalf of the Dutch national COVID…
EPI_ISL_415466	hCoV-19/Netherlands/NA_10/2020	2020-03-09	Dutch COVID-19 response team	Erasmus Medical Center	David Nieuwenhuijse, Bas Oude Munnink, Reina Sikkema, Claudia Schapendonk, Irina Chestakova, Anne van der Linden, Mark Pronk, Pascal Lexmond, Corien Swaan, Manon Haverkate, Madelief Mollers, Mart Stein, Sandra Kengne Kamga Mobou, Jeroen van Kampen, Jolanda Voermans, Aura Timen, Corine GeurtsvanKessel, Annemiek van der Eijk, Richard Molenkamp, Marion Koopmans, on behalf of the Dutch national COVID…
EPI_ISL_415469	hCoV-19/Netherlands/NA_13/2020	2020-03-10	Dutch COVID-19 response team	Erasmus Medical Center	David Nieuwenhuijse, Bas Oude Munnink, Reina Sikkema, Claudia Schapendonk, Irina Chestakova, Anne van der Linden, Mark Pronk, Pascal Lexmond, Corien Swaan, Manon Haverkate, Madelief Mollers, Mart Stein, Sandra Kengne Kamga Mobou, Jeroen van Kampen, Jolanda Voermans, Aura Timen, Corine GeurtsvanKessel, Annemiek van der Eijk, Richard Molenkamp, Marion Koopmans, on behalf of the Dutch national COVID…
EPI_ISL_415468	hCoV-19/Netherlands/NA_12/2020	2020-03-10	Dutch COVID-19 response team	Erasmus Medical Center	David Nieuwenhuijse, Bas Oude Munnink, Reina Sikkema, Claudia Schapendonk, Irina Chestakova, Anne van der Linden, Mark Pronk, Pascal Lexmond, Corien Swaan, Manon Haverkate, Madelief Mollers, Mart Stein, Sandra Kengne Kamga Mobou, Jeroen van Kampen, Jolanda Voermans, Aura Timen, Corine GeurtsvanKessel, Annemiek van der Eijk, Richard Molenkamp, Marion Koopmans, on behalf of the Dutch national COVID…
EPI_ISL_415454	hCoV-19/Switzerland/GE1422/2020	2020-02-28	Hôpitaux universitaires de Genève Laboratoire de Virologie	Hôpitaux universitaires de Genève Laboratoire de Virologie	Laubscher F.
EPI_ISL_415453	hCoV-19/Wales/PHW10/2020	2020-03-10	Wales Specialist Virology Centre	Public Health Wales Microbiology Cardiff	Catherine Moore, Joanne Watkins, Sally Corden, Tom Connor
EPI_ISL_415456	hCoV-19/Switzerland/BE6651/2020	2020-02-29	Hôpitaux universitaires de Genève Laboratoire de Virologie	Hôpitaux universitaires de Genève Laboratoire de Virologie	Laubscher F.
EPI_ISL_415455	hCoV-19/Switzerland/GE0199/2020	2020-02-28	Hôpitaux universitaires de Genève Laboratoire de Virologie	Hôpitaux universitaires de Genève Laboratoire de Virologie	Laubscher F.
EPI_ISL_415458	hCoV-19/Switzerland/GE8102/2020	2020-03-01	Hôpitaux universitaires de Genève Laboratoire de Virologie	Hôpitaux universitaires de Genève Laboratoire de Virologie	Laubscher F.
EPI_ISL_415457	hCoV-19/Switzerland/AG7120/2020	2020-02-29	Hôpitaux universitaires de Genève Laboratoire de Virologie	Hôpitaux universitaires de Genève Laboratoire de Virologie	Laubscher F.
EPI_ISL_415459	hCoV-19/Switzerland/VD0503/2020	2020-02-29	Hôpitaux universitaires de Genève Laboratoire de Virologie	Hôpitaux universitaires de Genève Laboratoire de Virologie	Laubscher F.
EPI_ISL_413620	hCoV-19/USA/CruiseA-15/2020	2020-02-18	unknown	Pathogen Discovery, Respiratory Viruses Branch, Division of Viral Diseases, Centers for Dieases Control and Prevention	Clinton R. Paden, Ying Tao, Krista Queen, Anna Uehara, Jing Zhang, Yan Li, Haibin Wang, Shifaq Kamili, Xiaoyan Lu, Brian Lynch, Senthil Kumar K. Sakthivel, Brett L. Whitaker, Lijuan Wang, Janna' R. Murray, Jasmine Padilla, Justin Lee, Susan I. Gerber, Stephen Lindstrom, Suxiang Tong
EPI_ISL_413621	hCoV-19/USA/CruiseA-16/2020	2020-02-18	unknown	Pathogen Discovery, Respiratory Viruses Branch, Division of Viral Diseases, Centers for Dieases Control and Prevention	Clinton R. Paden, Ying Tao, Krista Queen, Anna Uehara, Jing Zhang, Yan Li, Haibin Wang, Shifaq Kamili, Xiaoyan Lu, Brian Lynch, Senthil Kumar K. Sakthivel, Brett L. Whitaker, Lijuan Wang, Janna' R. Murray, Jasmine Padilla, Justin Lee, Susan I. Gerber, Stephen Lindstrom, Suxiang Tong
EPI_ISL_413622	hCoV-19/USA/CruiseA-17/2020	2020-02-24	unknown	Pathogen Discovery, Respiratory Viruses Branch, Division of Viral Diseases, Centers for Dieases Control and Prevention	Clinton R. Paden, Ying Tao, Krista Queen, Anna Uehara, Jing Zhang, Yan Li, Haibin Wang, Shifaq Kamili, Xiaoyan Lu, Brian Lynch, Senthil Kumar K. Sakthivel, Brett L. Whitaker, Lijuan Wang, Janna' R. Murray, Jasmine Padilla, Justin Lee, Susan I. Gerber, Stephen Lindstrom, Suxiang Tong
EPI_ISL_413623	hCoV-19/USA/CruiseA-18/2020	2020-02-24	unknown	Pathogen Discovery, Respiratory Viruses Branch, Division of Viral Diseases, Centers for Dieases Control and Prevention	Clinton R. Paden, Ying Tao, Krista Queen, Anna Uehara, Jing Zhang, Yan Li, Haibin Wang, Shifaq Kamili, Xiaoyan Lu, Brian Lynch, Senthil Kumar K. Sakthivel, Brett L. Whitaker, Lijuan Wang, Janna' R. Murray, Jasmine Padilla, Justin Lee, Susan I. Gerber, Stephen Lindstrom, Suxiang Tong
EPI_ISL_414945	hCoV-19/Iran/Qom-257045/2020	2020-02-15	Iran National Influenza Center	Iran National Influenza Center	Nazanin Zahra Shafiei Jandaghi, Jila Yavarian,Kaveh Sadeghi, Vahid Salimi, Simin Abbasi, Saeedeh Mahfozi and Talat Mokhtari Azad
EPI_ISL_413613	hCoV-19/USA/CruiseA-8/2020	2020-02-17	unknown	Pathogen Discovery, Respiratory Viruses Branch, Division of Viral Diseases, Centers for Dieases Control and Prevention	Ying Tao, Clinton R. Paden, Krista Queen, Anna Uehara, Jing Zhang, Yan Li, Haibin Wang, Shifaq Kamili, Xiaoyan Lu, Brian Lynch, Senthil Kumar K. Sakthivel, Brett L. Whitaker, Lijuan Wang, Janna' R. Murray, Jasmine Padilla, Justin Lee, Susan I. Gerber, Stephen Lindstrom, Suxiang Tong
EPI_ISL_413614	hCoV-19/USA/CruiseA-9/2020	2020-02-17	unknown	Pathogen Discovery, Respiratory Viruses Branch, Division of Viral Diseases, Centers for Dieases Control and Prevention	Ying Tao, Clinton R. Paden, Krista Queen, Anna Uehara, Jing Zhang, Yan Li, Haibin Wang, Shifaq Kamili, Xiaoyan Lu, Brian Lynch, Senthil Kumar K. Sakthivel, Brett L. Whitaker, Lijuan Wang, Janna' R. Murray, Jasmine Padilla, Justin Lee, Susan I. Gerber, Stephen Lindstrom, Suxiang Tong
EPI_ISL_413615	hCoV-19/USA/CruiseA-10/2020	2020-02-17	unknown	Pathogen Discovery, Respiratory Viruses Branch, Division of Viral Diseases, Centers for Dieases Control and Prevention	Ying Tao, Clinton R. Paden, Krista Queen, Anna Uehara, Jing Zhang, Yan Li, Haibin Wang, Shifaq Kamili, Xiaoyan Lu, Brian Lynch, Senthil Kumar K. Sakthivel, Brett L. Whitaker, Lijuan Wang, Janna' R. Murray, Jasmine Padilla, Justin Lee, Susan I. Gerber, Stephen Lindstrom, Suxiang Tong
EPI_ISL_414946	hCoV-19/Iran/Qom-257531/2020	2020-02-17	Iran National Influenza Center	Iran National Influenza Center	Jila Yavarian,Nazanin Zahra Shafiei Jandaghi,Kaveh Sadeghi, Nastaran Ghavvami, Fatemeh Ajaminejad, Fatemeh Saadatmand and Talat Mokhtari Azad
EPI_ISL_413616	hCoV-19/USA/CruiseA-11/2020	2020-02-17	unknown	Pathogen Discovery, Respiratory Viruses Branch, Division of Viral Diseases, Centers for Dieases Control and Prevention	Ying Tao, Clinton R. Paden, Krista Queen, Anna Uehara, Jing Zhang, Yan Li, Haibin Wang, Shifaq Kamili, Xiaoyan Lu, Brian Lynch, Senthil Kumar K. Sakthivel, Brett L. Whitaker, Lijuan Wang, Janna' R. Murray, Jasmine Padilla, Justin Lee, Susan I. Gerber, Stephen Lindstrom, Suxiang Tong
EPI_ISL_413617	hCoV-19/USA/CruiseA-12/2020	2020-02-20	unknown	Pathogen Discovery, Respiratory Viruses Branch, Division of Viral Diseases, Centers for Dieases Control and Prevention	Ying Tao, Clinton R. Paden, Krista Queen, Anna Uehara, Jing Zhang, Yan Li, Haibin Wang, Shifaq Kamili, Xiaoyan Lu, Brian Lynch, Senthil Kumar K. Sakthivel, Brett L. Whitaker, Lijuan Wang, Janna' R. Murray, Jasmine Padilla, Justin Lee, Susan I. Gerber, Stephen Lindstrom, Suxiang Tong
EPI_ISL_414949	hCoV-19/Northern Ireland/HSCNI01/2020	2020-02-26	Regional Virus Laboratory, Belfast	Public Health Wales Microbiology Cardiff	Tanya Curran, Conall McCaughey, Catherine Moore, Joanne Watkins, Sally Corden, Tom Connor
EPI_ISL_414948	hCoV-19/Iran/Tehran-288885/2020	2020-03-08	Iran National Influenza Center	Iran National Influenza Center	Jila Yavarian, Nazanin Zahra Shafiei Jandaghi and Talat Mokhtari Azad
EPI_ISL_413618	hCoV-19/USA/CruiseA-13/2020	2020-02-20	unknown	Pathogen Discovery, Respiratory Viruses Branch, Division of Viral Diseases, Centers for Dieases Control and Prevention	Clinton R. Paden, Ying Tao, Krista Queen, Anna Uehara, Jing Zhang, Yan Li, Haibin Wang, Shifaq Kamili, Xiaoyan Lu, Brian Lynch, Senthil Kumar K. Sakthivel, Brett L. Whitaker, Lijuan Wang, Janna' R. Murray, Jasmine Padilla, Justin Lee, Susan I. Gerber, Stephen Lindstrom, Suxiang Tong
EPI_ISL_413619	hCoV-19/USA/CruiseA-14/2020	2020-02-25	unknown	Pathogen Discovery, Respiratory Viruses Branch, Division of Viral Diseases, Centers for Dieases Control and Prevention	Clinton R. Paden, Ying Tao, Krista Queen, Anna Uehara, Jing Zhang, Yan Li, Haibin Wang, Shifaq Kamili, Xiaoyan Lu, Brian Lynch, Senthil Kumar K. Sakthivel, Brett L. Whitaker, Lijuan Wang, Janna' R. Murray, Jasmine Padilla, Justin Lee, Susan I. Gerber, Stephen Lindstrom, Suxiang Tong
EPI_ISL_414941	hCoV-19/Shandong/LY008/2020	2020-01-30	Shandong Provincial Center for Disease Control and Prevention	Beijing Institute of Microbiology and Epidemiology	Xiao-Lin Jiang, Xiao-Li Zhang, Xiang-Na Zhao, Cun-Bao Li, Jie Lei, Zeng-Qiang Kou, Wen-Kui Sun, Yang Hang, Feng Gao, Sheng-Xiang Ji, Can-Fang Lin, Bo Pang, Ming-Xiao Yao, Guo-Lin Wang, Lin Yao, Li-Jun Duan, Xiao Wei, Dian-Ming Kang, Mai-Juan Ma
EPI_ISL_414940	hCoV-19/Shandong/LY007/2020	2020-01-25	Shandong Provincial Center for Disease Control and Prevention	Beijing Institute of Microbiology and Epidemiology	Xiao-Lin Jiang, Xiao-Li Zhang, Xiang-Na Zhao, Cun-Bao Li, Jie Lei, Zeng-Qiang Kou, Wen-Kui Sun, Yang Hang, Feng Gao, Sheng-Xiang Ji, Can-Fang Lin, Bo Pang, Ming-Xiao Yao, Guo-Lin Wang, Lin Yao, Li-Jun Duan, Xiao Wei, Dian-Ming Kang, Mai-Juan Ma
EPI_ISL_413610	hCoV-19/USA/CruiseA-5/2020	2020-02-21	unknown	Pathogen Discovery, Respiratory Viruses Branch, Division of Viral Diseases, Centers for Dieases Control and Prevention	Anna Uehara, Ying Tao, Clinton R. Paden, Krista Queen, Jing Zhang, Yan Li, Mary S. Keckler, Alison S Laufer Halpin, Haibin Wang, Jasmine Padilla, Justin Lee, Christopher A. Elkins, Susan I. Gerber, Suxiang Tong
EPI_ISL_413611	hCoV-19/USA/CruiseA-6/2020	2020-02-21	unknown	Pathogen Discovery, Respiratory Viruses Branch, Division of Viral Diseases, Centers for Dieases Control and Prevention	Anna Uehara, Ying Tao, Clinton R. Paden, Krista Queen, Jing Zhang, Yan Li, Mary S. Keckler, Alison S Laufer Halpin, Haibin Wang, Jasmine Padilla, Justin Lee, Christopher A. Elkins, Susan I. Gerber, Suxiang Tong
EPI_ISL_413612	hCoV-19/USA/CruiseA-7/2020	2020-02-17	unknown	Pathogen Discovery, Respiratory Viruses Branch, Division of Viral Diseases, Centers for Dieases Control and Prevention	Ying Tao, Clinton R. Paden, Krista Queen, Anna Uehara, Jing Zhang, Yan Li, Haibin Wang, Shifaq Kamili, Xiaoyan Lu, Brian Lynch, Senthil Kumar K. Sakthivel, Brett L. Whitaker, Lijuan Wang, Janna' R. Murray, Jasmine Padilla, Justin Lee, Susan I. Gerber, Stephen Lindstrom, Suxiang Tong
EPI_ISL_413602	hCoV-19/Finland/FIN03032020A/2020	2020-03-03	Department of Virology and Immunology, University of Helsinki and Helsinki University Hospital, Huslab Finland	Department of Virology, Faculty of Medicine, University of Helsinki, Helsinki, Finland	Teemu Smura, Hannimari Kallio-Kokko, Olli Vapalahti
EPI_ISL_414934	hCoV-19/Shandong/LY001/2020	2020-01-21	Shandong Provincial Center for Disease Control and Prevention	Beijing Institute of Microbiology and Epidemiology	Xiao-Lin Jiang, Xiao-Li Zhang, Xiang-Na Zhao, Cun-Bao Li, Jie Lei, Zeng-Qiang Kou, Wen-Kui Sun, Yang Hang, Feng Gao, Sheng-Xiang Ji, Can-Fang Lin, Bo Pang, Ming-Xiao Yao, Guo-Lin Wang, Lin Yao, Li-Jun Duan, Xiao Wei, Dian-Ming Kang, Mai-Juan Ma
EPI_ISL_413603	hCoV-19/Finland/FIN03032020B/2020	2020-03-03	Department of Virology and Immunology, University of Helsinki and Helsinki University Hospital, Huslab Finland	Department of Virology, Faculty of Medicine, University of Helsinki, Helsinki, Finland	Teemu Smura, Hannimari Kallio-Kokko, Olli Vapalahti
EPI_ISL_413604	hCoV-19/Finland/FIN03032020C/2020	2020-03-03	Department of Virology and Immunology, University of Helsinki and Helsinki University Hospital, Huslab Finland	Department of Virology, Faculty of Medicine, University of Helsinki, Helsinki, Finland	Teemu Smura, Hannimari Kallio-Kokko, Olli Vapalahti
EPI_ISL_414936	hCoV-19/Shandong/LY003/2020	2020-01-23	Shandong Provincial Center for Disease Control and Prevention	Beijing Institute of Microbiology and Epidemiology	Xiao-Lin Jiang, Xiao-Li Zhang, Xiang-Na Zhao, Cun-Bao Li, Jie Lei, Zeng-Qiang Kou, Wen-Kui Sun, Yang Hang, Feng Gao, Sheng-Xiang Ji, Can-Fang Lin, Bo Pang, Ming-Xiao Yao, Guo-Lin Wang, Lin Yao, Li-Jun Duan, Xiao Wei, Dian-Ming Kang, Mai-Juan Ma
EPI_ISL_413605	hCoV-19/Finland/FIN01032020/2020	2020-03-01	Department of Virology and Immunology, University of Helsinki and Helsinki University Hospital, Huslab Finland	Department of Virology, Faculty of Medicine, University of Helsinki, Helsinki, Finland	Teemu Smura, Hannimari Kallio-Kokko, Olli Vapalahti
EPI_ISL_414935	hCoV-19/Shandong/LY002/2020	2020-01-21	Shandong Provincial Center for Disease Control and Prevention	Beijing Institute of Microbiology and Epidemiology	Xiao-Lin Jiang, Xiao-Li Zhang, Xiang-Na Zhao, Cun-Bao Li, Jie Lei, Zeng-Qiang Kou, Wen-Kui Sun, Yang Hang, Feng Gao, Sheng-Xiang Ji, Can-Fang Lin, Bo Pang, Ming-Xiao Yao, Guo-Lin Wang, Lin Yao, Li-Jun Duan, Xiao Wei, Dian-Ming Kang, Mai-Juan Ma
EPI_ISL_413606	hCoV-19/USA/CruiseA-1/2020	2020-02-17	unknown	Pathogen Discovery, Respiratory Viruses Branch, Division of Viral Diseases, Centers for Dieases Control and Prevention	Anna Uehara, Ying Tao, Clinton R. Paden, Krista Queen, Jing Zhang, Yan Li, Mary S. Keckler, Alison S Laufer Halpin, Haibin Wang, Jasmine Padilla, Justin Lee, Christopher A. Elkins, Susan I. Gerber, Suxiang Tong
EPI_ISL_414938	hCoV-19/Shandong/LY005/2020	2020-01-24	Shandong Provincial Center for Disease Control and Prevention	Beijing Institute of Microbiology and Epidemiology	Xiao-Lin Jiang, Xiao-Li Zhang, Xiang-Na Zhao, Cun-Bao Li, Jie Lei, Zeng-Qiang Kou, Wen-Kui Sun, Yang Hang, Feng Gao, Sheng-Xiang Ji, Can-Fang Lin, Bo Pang, Ming-Xiao Yao, Guo-Lin Wang, Lin Yao, Li-Jun Duan, Xiao Wei, Dian-Ming Kang, Mai-Juan Ma
EPI_ISL_413607	hCoV-19/USA/CruiseA-2/2020	2020-02-18	unknown	Pathogen Discovery, Respiratory Viruses Branch, Division of Viral Diseases, Centers for Dieases Control and Prevention	Anna Uehara, Ying Tao, Clinton R. Paden, Krista Queen, Jing Zhang, Yan Li, Mary S. Keckler, Alison S Laufer Halpin, Haibin Wang, Jasmine Padilla, Justin Lee, Christopher A. Elkins, Susan I. Gerber, Suxiang Tong
EPI_ISL_414937	hCoV-19/Shandong/LY004/2020	2020-01-26	Shandong Provincial Center for Disease Control and Prevention	Beijing Institute of Microbiology and Epidemiology	Xiao-Lin Jiang, Xiao-Li Zhang, Xiang-Na Zhao, Cun-Bao Li, Jie Lei, Zeng-Qiang Kou, Wen-Kui Sun, Yang Hang, Feng Gao, Sheng-Xiang Ji, Can-Fang Lin, Bo Pang, Ming-Xiao Yao, Guo-Lin Wang, Lin Yao, Li-Jun Duan, Xiao Wei, Dian-Ming Kang, Mai-Juan Ma
EPI_ISL_413608	hCoV-19/USA/CruiseA-3/2020	2020-02-18	unknown	Pathogen Discovery, Respiratory Viruses Branch, Division of Viral Diseases, Centers for Dieases Control and Prevention	Anna Uehara, Ying Tao, Clinton R. Paden, Krista Queen, Jing Zhang, Yan Li, Mary S. Keckler, Alison S Laufer Halpin, Haibin Wang, Jasmine Padilla, Justin Lee, Christopher A. Elkins, Susan I. Gerber, Suxiang Tong
EPI_ISL_413609	hCoV-19/USA/CruiseA-4/2020	2020-02-21	unknown	Pathogen Discovery, Respiratory Viruses Branch, Division of Viral Diseases, Centers for Dieases Control and Prevention	Anna Uehara, Ying Tao, Clinton R. Paden, Krista Queen, Jing Zhang, Yan Li, Mary S. Keckler, Alison S Laufer Halpin, Haibin Wang, Jasmine Padilla, Justin Lee, Christopher A. Elkins, Susan I. Gerber, Suxiang Tong
EPI_ISL_414939	hCoV-19/Shandong/LY006/2020	2020-01-25	Shandong Provincial Center for Disease Control and Prevention	Beijing Institute of Microbiology and Epidemiology	Xiao-Lin Jiang, Xiao-Li Zhang, Xiang-Na Zhao, Cun-Bao Li, Jie Lei, Zeng-Qiang Kou, Wen-Kui Sun, Yang Hang, Feng Gao, Sheng-Xiang Ji, Can-Fang Lin, Bo Pang, Ming-Xiao Yao, Guo-Lin Wang, Lin Yao, Li-Jun Duan, Xiao Wei, Dian-Ming Kang, Mai-Juan Ma
EPI_ISL_413650	hCoV-19/USA/WA15-UW11/2020	2020-03-05	UW Virology Lab	UW Virology Lab	Pavitra Roychoudhury, Hong Xie, Keith Jerome, Alexander Greninger
EPI_ISL_413651	hCoV-19/USA/WA16-UW12/2020	2020-03-05	UW Virology Lab	UW Virology Lab	Pavitra Roychoudhury, Hong Xie, Keith Jerome, Alexander Greninger
EPI_ISL_413652	hCoV-19/USA/WA17-UW13/2020	2020-03-05	UW Virology Lab	UW Virology Lab	Pavitra Roychoudhury, Hong Xie, Keith Jerome, Alexander Greninger
EPI_ISL_413653	hCoV-19/USA/WA18-UW14/2020	2020-03-05	UW Virology Lab	UW Virology Lab	Pavitra Roychoudhury, Hong Xie, Keith Jerome, Alexander Greninger
EPI_ISL_413647	hCoV-19/Portugal/CV62/2020	2020-03-01	Centro Hospital do Porto, E.P.E. - H. Geral de Santo Antonio	Instituto Nacional de Saude (INSA)	Raquel Guiomar, Inês Costa, Pedro Pechirra, Joana Mendonça, Luís Vieira, Helena Ramos, Joana Isidro, Vítor Borges, João Paulo Gomes
EPI_ISL_413648	hCoV-19/Portugal/CV63/2020	2020-03-01	Centro Hospitalar e Universitário de Sao Joao, Porto	Instituto Nacional de Saude (INSA)	Raquel Guiomar, Inês Costa, Pedro Pechirra, Joana Mendonça, Luís Vieira, João Tiago Guimarães, Joana Isidro, Vítor Borges, João Paulo Gomes
EPI_ISL_413649	hCoV-19/USA/WA14-UW10/2020	2020-03-05	UW Virology Lab	UW Virology Lab	Pavitra Roychoudhury, Hong Xie, Keith Jerome, Alexander Greninger
EPI_ISL_416710	hCoV-19/USA/WA-UW172/2020	2020-03-13	UW Virology Lab	UW Virology Lab	Pavitra Roychoudhury, Hong Xie, Keith Jerome, Alexander Greninger
EPI_ISL_416713	hCoV-19/USA/WA-UW175/2020	2020-03-15	UW Virology Lab	UW Virology Lab	Pavitra Roychoudhury, Hong Xie, Keith Jerome, Alexander Greninger
EPI_ISL_416714	hCoV-19/USA/WA-UW176/2020	2020-03-14	UW Virology Lab	UW Virology Lab	Pavitra Roychoudhury, Hong Xie, Keith Jerome, Alexander Greninger
EPI_ISL_416711	hCoV-19/USA/WA-UW173/2020	2020-03-15	UW Virology Lab	UW Virology Lab	Pavitra Roychoudhury, Hong Xie, Keith Jerome, Alexander Greninger
EPI_ISL_416712	hCoV-19/USA/WA-UW174/2020	2020-03-14	UW Virology Lab	UW Virology Lab	Pavitra Roychoudhury, Hong Xie, Keith Jerome, Alexander Greninger
EPI_ISL_416706	hCoV-19/USA/WA-UW168/2020	2020-03-13	UW Virology Lab	UW Virology Lab	Pavitra Roychoudhury, Hong Xie, Keith Jerome, Alexander Greninger
EPI_ISL_416707	hCoV-19/USA/WA-UW169/2020	2020-03-14	UW Virology Lab	UW Virology Lab	Pavitra Roychoudhury, Hong Xie, Keith Jerome, Alexander Greninger
EPI_ISL_416704	hCoV-19/USA/WA-UW166/2020	2020-03-15	UW Virology Lab	UW Virology Lab	Pavitra Roychoudhury, Hong Xie, Keith Jerome, Alexander Greninger
EPI_ISL_416705	hCoV-19/USA/WA-UW167/2020	2020-03-13	UW Virology Lab	UW Virology Lab	Pavitra Roychoudhury, Hong Xie, Keith Jerome, Alexander Greninger
EPI_ISL_416708	hCoV-19/USA/WA-UW170/2020	2020-03-14	UW Virology Lab	UW Virology Lab	Pavitra Roychoudhury, Hong Xie, Keith Jerome, Alexander Greninger
EPI_ISL_416709	hCoV-19/USA/WA-UW171/2020	2020-03-13	UW Virology Lab	UW Virology Lab	Pavitra Roychoudhury, Hong Xie, Keith Jerome, Alexander Greninger
EPI_ISL_416702	hCoV-19/USA/WA-UW164/2020	2020-03-13	UW Virology Lab	UW Virology Lab	Pavitra Roychoudhury, Hong Xie, Keith Jerome, Alexander Greninger
EPI_ISL_416703	hCoV-19/USA/WA-UW165/2020	2020-03-13	UW Virology Lab	UW Virology Lab	Pavitra Roychoudhury, Hong Xie, Keith Jerome, Alexander Greninger
EPI_ISL_416700	hCoV-19/USA/WA-UW162/2020	2020-03-13	UW Virology Lab	UW Virology Lab	Pavitra Roychoudhury, Hong Xie, Keith Jerome, Alexander Greninger
EPI_ISL_416701	hCoV-19/USA/WA-UW163/2020	2020-03-13	UW Virology Lab	UW Virology Lab	Pavitra Roychoudhury, Hong Xie, Keith Jerome, Alexander Greninger
EPI_ISL_418231	hCoV-19/France/HF2496/2020	2020-03-15	Centre Hospitalier Compiègne Laboratoire de Biologie	National Reference Center for Viruses of Respiratory Infections, Institut Pasteur, Paris	Mélanie Albert, Marion Barbet, Sylvie Behillil, Méline Bizard, Angela Brisebarre, Flora Donati, Etienne Simon-Lorière, Vincent Enouf, Maud Vanpeene, Sylvie van der Werf, Raulin Olivia
EPI_ISL_418230	hCoV-19/France/IDF2420/2020	2020-03-13	Clinique AVERAY LA BROUSTE, Med. Polyvalente	National Reference Center for Viruses of Respiratory Infections, Institut Pasteur, Paris	Mélanie Albert, Marion Barbet, Sylvie Behillil, Méline Bizard, Angela Brisebarre, Flora Donati, Etienne Simon-Lorière, Vincent Enouf, Maud Vanpeene, Sylvie van der Werf, Elsa Ngwem
EPI_ISL_418235	hCoV-19/France/IDF2561/2020	2020-03-16	Cabinet médical	National Reference Center for Viruses of Respiratory Infections, Institut Pasteur, Paris	Mélanie Albert, Marion Barbet, Sylvie Behillil, Méline Bizard, Angela Brisebarre, Flora Donati, Etienne Simon-Lorière, Vincent Enouf, Maud Vanpeene, Sylvie van der Werf
EPI_ISL_418234	hCoV-19/France/IDF2534/2020	2020-03-14	LABM GH nord Essonne	National Reference Center for Viruses of Respiratory Infections, Institut Pasteur, Paris	Mélanie Albert, Marion Barbet, Sylvie Behillil, Méline Bizard, Angela Brisebarre, Flora Donati, Etienne Simon-Lorière, Vincent Enouf, Maud Vanpeene, Sylvie van der Werf, Christine Lambert
EPI_ISL_418233	hCoV-19/France/IDF2533/2020	2020-03-15	Service des Urgences	National Reference Center for Viruses of Respiratory Infections, Institut Pasteur, Paris	Mélanie Albert, Marion Barbet, Sylvie Behillil, Méline Bizard, Angela Brisebarre, Flora Donati, Etienne Simon-Lorière, Vincent Enouf, Maud Vanpeene, Sylvie van der Werf, Boubkeur
EPI_ISL_418232	hCoV-19/France/IDF2532/2020	2020-03-15	Service des Urgences	National Reference Center for Viruses of Respiratory Infections, Institut Pasteur, Paris	Mélanie Albert, Marion Barbet, Sylvie Behillil, Méline Bizard, Angela Brisebarre, Flora Donati, Etienne Simon-Lorière, Vincent Enouf, Maud Vanpeene, Sylvie van der Werf, Boubkeur
EPI_ISL_418239	hCoV-19/France/HF2601/2020	2020-03-16	Centre Hospitalier Compiègne Laboratoire de Biologie	National Reference Center for Viruses of Respiratory Infections, Institut Pasteur, Paris	Mélanie Albert, Marion Barbet, Sylvie Behillil, Méline Bizard, Angela Brisebarre, Flora Donati, Etienne Simon-Lorière, Vincent Enouf, Maud Vanpeene, Sylvie van der Werf, Raulin Olivia
EPI_ISL_418238	hCoV-19/France/HF2597/2020	2020-03-16	Centre Hospitalier Compiègne Laboratoire de Biologie	National Reference Center for Viruses of Respiratory Infections, Institut Pasteur, Paris	Mélanie Albert, Marion Barbet, Sylvie Behillil, Méline Bizard, Angela Brisebarre, Flora Donati, Etienne Simon-Lorière, Vincent Enouf, Maud Vanpeene, Sylvie van der Werf, Raulin Olivia
EPI_ISL_418237	hCoV-19/France/HF2595/2020	2020-03-16	Centre Hospitalier Compiègne Laboratoire de Biologie	National Reference Center for Viruses of Respiratory Infections, Institut Pasteur, Paris	Mélanie Albert, Marion Barbet, Sylvie Behillil, Méline Bizard, Angela Brisebarre, Flora Donati, Etienne Simon-Lorière, Vincent Enouf, Maud Vanpeene, Sylvie van der Werf, Raulin Olivia
EPI_ISL_418236	hCoV-19/France/HF2586/2020	2020-03-16	Centre Hospitalier Compiègne Laboratoire de Biologie	National Reference Center for Viruses of Respiratory Infections, Institut Pasteur, Paris	Mélanie Albert, Marion Barbet, Sylvie Behillil, Méline Bizard, Angela Brisebarre, Flora Donati, Etienne Simon-Lorière, Vincent Enouf, Maud Vanpeene, Sylvie van der Werf, Raulin Olivia
EPI_ISL_418220	hCoV-19/France/HF1645/2020	2020-02-28	Centre Hospitalier Compiègne Laboratoire de Biologie	National Reference Center for Viruses of Respiratory Infections, Institut Pasteur, Paris	Mélanie Albert, Marion Barbet, Sylvie Behillil, Méline Bizard, Angela Brisebarre, Flora Donati, Fabiana Gambaro, Etienne Simon-Lorière, Vincent Enouf, Maud Vanpeene, Sylvie van der Werf, Raulin Olivia
EPI_ISL_418224	hCoV-19/France/HF2150/2020	2020-03-08	Centre Hospitalier Compiègne Laboratoire de Biologie	National Reference Center for Viruses of Respiratory Infections, Institut Pasteur, Paris	Mélanie Albert, Marion Barbet, Sylvie Behillil, Méline Bizard, Angela Brisebarre, Flora Donati, Fabiana Gambaro, Etienne Simon-Lorière, Vincent Enouf, Maud Vanpeene, Sylvie van der Werf, Raulin Olivia
EPI_ISL_418223	hCoV-19/France/HF2060/2020	2020-03-05	Centre Hospitalier Compiègne Laboratoire de Biologie	National Reference Center for Viruses of Respiratory Infections, Institut Pasteur, Paris	Mélanie Albert, Marion Barbet, Sylvie Behillil, Méline Bizard, Angela Brisebarre, Flora Donati, Fabiana Gambaro, Etienne Simon-Lorière, Vincent Enouf, Maud Vanpeene, Sylvie van der Werf, Raulin Olivia
EPI_ISL_418222	hCoV-19/France/CVL2000/2020	2020-03-04	CHRU Bretonneau - Serv. Bacterio-Virol.	National Reference Center for Viruses of Respiratory Infections, Institut Pasteur, Paris	Mélanie Albert, Marion Barbet, Sylvie Behillil, Méline Bizard, Angela Brisebarre, Flora Donati, Fabiana Gambaro, Etienne Simon-Lorière, Vincent Enouf, Maud Vanpeene, Sylvie van der Werf, Julien Marlet
EPI_ISL_418221	hCoV-19/France/HF1813/2020	2020-03-02	Centre Hospitalier Compiègne Laboratoire de Biologie	National Reference Center for Viruses of Respiratory Infections, Institut Pasteur, Paris	Mélanie Albert, Marion Barbet, Sylvie Behillil, Méline Bizard, Angela Brisebarre, Flora Donati, Fabiana Gambaro, Etienne Simon-Lorière, Vincent Enouf, Maud Vanpeene, Sylvie van der Werf, Raulin Olivia
EPI_ISL_418228	hCoV-19/France/HF2405/2020	2020-03-12	Centre Hospitalier Compiègne Laboratoire de Biologie	National Reference Center for Viruses of Respiratory Infections, Institut Pasteur, Paris	Mélanie Albert, Marion Barbet, Sylvie Behillil, Méline Bizard, Angela Brisebarre, Flora Donati, Etienne Simon-Lorière, Vincent Enouf, Maud Vanpeene, Sylvie van der Werf, Raulin Olivia
EPI_ISL_418227	hCoV-19/France/HF2393/2020	2020-03-12	Centre Hospitalier Compiègne Laboratoire de Biologie	National Reference Center for Viruses of Respiratory Infections, Institut Pasteur, Paris	Mélanie Albert, Marion Barbet, Sylvie Behillil, Méline Bizard, Angela Brisebarre, Flora Donati, Etienne Simon-Lorière, Vincent Enouf, Maud Vanpeene, Sylvie van der Werf, Raulin Olivia
EPI_ISL_418226	hCoV-19/France/HF2381/2020	2020-03-09	EHPAD - Résidences les Cèdres	National Reference Center for Viruses of Respiratory Infections, Institut Pasteur, Paris	Mélanie Albert, Marion Barbet, Sylvie Behillil, Méline Bizard, Angela Brisebarre, Flora Donati, Etienne Simon-Lorière, Vincent Enouf, Maud Vanpeene, Sylvie van der Werf
EPI_ISL_418225	hCoV-19/France/HF2155/2020	2020-03-08	Centre Hospitalier Compiègne Laboratoire de Biologie	National Reference Center for Viruses of Respiratory Infections, Institut Pasteur, Paris	Mélanie Albert, Marion Barbet, Sylvie Behillil, Méline Bizard, Angela Brisebarre, Flora Donati, Fabiana Gambaro, Etienne Simon-Lorière, Vincent Enouf, Maud Vanpeene, Sylvie van der Werf, Raulin Olivia
EPI_ISL_418229	hCoV-19/France/IDF2410/2020	2020-03-12	Hopital franco britannique - Laboratoire	National Reference Center for Viruses of Respiratory Infections, Institut Pasteur, Paris	Mélanie Albert, Marion Barbet, Sylvie Behillil, Méline Bizard, Angela Brisebarre, Flora Donati, Etienne Simon-Lorière, Vincent Enouf, Maud Vanpeene, Sylvie van der Werf, Marianne Asso Bonnet
EPI_ISL_412912	hCoV-19/Germany/Baden-Wuerttemberg-1/2020	2020-02-25	State Health Office Baden-Wuerttemberg	Charité Universitätsmedizin Berlin, Institute of Virology	Victor M Corman, Julia Schneider, Barbara Mühlemann, Talitha Veith, Jörn Beheim-Schwarzbach, Terry Jones, Rainer Oehme, Silke Fischer, Christian Drosten
EPI_ISL_418253	hCoV-19/Spain/PaisVasco201382/2020	2020-03-02	HOSPITAL TXAGORRITXU	Instituto de Salud Carlos III	Iglesias-Caballero, M. Molinero Calamita, M. González-Esguevillas, M. Camarero, S. Pozo, F. Casas, I. Jiménez, P. Jiménez, M. Zaballos, A. Monzón, S. Varona, S. Juliá, M. Cuesta, I. Gomez-Gonzalez C.
EPI_ISL_418252	hCoV-19/Spain/Madrid201449/2020	2020-03-04	FUNDACION JIMENEZ DIAZ	Instituto de Salud Carlos III	Iglesias-Caballero, M. Molinero Calamita, M. González-Esguevillas, M. Camarero, S. Pozo, F. Casas, I. Jiménez, P. Jiménez, M. Zaballos, A. Monzón, S. Varona, S. Juliá, M. Cuesta, I. Fernández Roblas, R.
EPI_ISL_418251	hCoV-19/Spain/Madrid201105/2020	2020-02-25	HOSPITAL UNIVERSITARIO LA PAZ	Instituto de Salud Carlos III	Iglesias-Caballero, M. Molinero Calamita, M. González-Esguevillas, M. Camarero, S. Pozo, F. Casas, I. Jiménez, P. Jiménez, M. Zaballos, A. Monzón, S. Varona, S. Juliá, M. Cuesta, I. Romero P.
EPI_ISL_418250	hCoV-19/Spain/Cataluna201396/2020	2020	HOSPITAL CLINIC	Instituto de Salud Carlos III	Iglesias-Caballero, M. Molinero Calamita, M. González-Esguevillas, M. Camarero, S. Pozo, F. Casas, I. Jiménez, P. Jiménez, M. Zaballos, A. Monzón, S. Varona, S. Juliá, M. Cuesta, I. Marcos M.A
EPI_ISL_418257	hCoV-19/Italy/TE5056/2020	2020-03-17	Ospedale Civile Giuseppe Mazzini, Teramo	Istituto Zooprofilattico Sperimentale dell'Abruzzo e Molise "G.Caporale"	Lorusso A, Marcacci M, Di Domenico M, Puglia I, Curini V, Ancora M, Di Pasquale A, Rinaldi A, Mangone I, Cammà C, Savini G.
EPI_ISL_418256	hCoV-19/Italy/TE4880/2020	2020-03-14	Ospedale “San Liberatore” di Atri	Istituto Zooprofilattico Sperimentale dell'Abruzzo e del Molise	Lorusso A, Marcacci M, Di Domenico M, Puglia I, Curini V, Ancora M, Di Pasquale A, Rinaldi A, Mangone I, Cammà C, Savini G.
EPI_ISL_418255	hCoV-19/Italy/TE4925/2020	2020-03-14	Presidio Ospedaliero "S. Spirito" - PESCARA	Istituto Zooprofilattico Sperimentale dell'Abruzzo e del Molise "G. Caporale"	Lorusso A, Marcacci M, Cammà C, Monaco F, Puglia I, Di Pasquale A, Rinaldi A, Mangone I, Savini G
EPI_ISL_418254	hCoV-19/USA/NY-NYUMC21/2020	2020-03-15	NYU Langone Health	Department of Pathology and Medicine, New York University School of Medicine	Margaret Black, John Cadley, Paolo Cotzia, John Chen, Dacia Dimartino, Xiaojun Feng, Adriana Heguy, Megan Hogan, Emily Huang, George Jour, Christian Marier, Matthew T. Maurano, Mark J. Mulligan, Peter Meyn, Jared Pinnell, Amy Rapkiewicz, Marie Samanovic-Golden, Antonio Serrano, Guomiao Shen, Matija Snuderl, Nick Vulpescu, Gael Westby, Paul Zappile
EPI_ISL_418259	hCoV-19/Italy/TE4959/2020	2020-03-14	Presidio ospedaliero "Santo Spirito"	Istituto Zooprofilattico Sperimentale dell'Abruzzo e del Molise "G.Caporale"	Lorusso A, Marcacci M, Di Domenico M, Puglia I, Curini V, Ancora M, Di Pasquale A, Rinaldi A, Mangone I, Cammà C, Savini G.
EPI_ISL_418258	hCoV-19/Italy/TE4953/2020	2020-03-14	Presidio ospedaliero "Santo Spirito"	Istituto Zooprofilattico Sperimentale dell'Abruzzo e del Molise "G.Caporale"	Lorusso A, Marcacci M, Di Domenico M, Puglia I, Curini V, Ancora M, Di Pasquale A, Rinaldi A, Mangone I, Cammà C, Savini G.
EPI_ISL_418242	hCoV-19/Algeria/G0640_2265/2020	2020-03-08	NIC Viral Respiratory Unit - Institut Pasteur of Algeria	National Reference Center for Viruses of Respiratory Infections, Institut Pasteur, Paris	Mélanie Albert, Marion Barbet, Sylvie Behillil, Méline Bizard, Angela Brisebarre, Flora Donati, Etienne Simon-Lorière, Vincent Enouf, Maud Vanpeene, Sylvie van der Werf, Fawzi Derrar
EPI_ISL_418241	hCoV-19/Algeria/G0638_2264/2020	2020-03-02	NIC Viral Respiratory Unit - Institut Pasteur of Algeria	National Reference Center for Viruses of Respiratory Infections, Institut Pasteur, Paris	Mélanie Albert, Marion Barbet, Sylvie Behillil, Méline Bizard, Angela Brisebarre, Flora Donati, Etienne Simon-Lorière, Vincent Enouf, Maud Vanpeene, Sylvie van der Werf, Fawzi Derrar
EPI_ISL_418240	hCoV-19/France/IDF2684/2020	2020-03-16	LABM GH nord Essonne	National Reference Center for Viruses of Respiratory Infections, Institut Pasteur, Paris	Mélanie Albert, Marion Barbet, Sylvie Behillil, Méline Bizard, Angela Brisebarre, Flora Donati, Etienne Simon-Lorière, Vincent Enouf, Maud Vanpeene, Sylvie van der Werf, Christine Lambert
EPI_ISL_418246	hCoV-19/Spain/CastillaLaMancha201329/2020	2020-03-01	Hospital General y Universitario de Guadalajara	Instituto de Salud Carlos III	Iglesias-Caballero, M. Molinero Calamita, M. González-Esguevillas, M. Camarero, S. Pozo, F. Casas, I. Jiménez, P. Jiménez, M. Zaballos, A. Monzón, S. Varona, S. Juliá, M. Cuesta, I. Gonzalez-Praetorius A.
EPI_ISL_418245	hCoV-19/Spain/CastillaLaMancha201328/2020	2020-03-01	Hospital General y Universitario de Guadalajara	Instituto de Salud Carlos III	Iglesias-Caballero, M. Molinero Calamita, M. González-Esguevillas, M. Camarero, S. Pozo, F. Casas, I. Jiménez, P. Jiménez, M. Zaballos, A. Monzón, S. Varona, S. Juliá, M. Cuesta, I. Gonzalez-Praetorius A.
EPI_ISL_418244	hCoV-19/Spain/Andalucia201373/2020	2020-03-02	HOSPITAL UNIVERSITARIO VIRGEN DE LAS NIEVES	Instituto de Salud Carlos III	Iglesias-Caballero, M. Molinero Calamita, M. González-Esguevillas, M. Camarero, S. Pozo, F. Casas, I. Jiménez, P. Jiménez, M. Zaballos, A. Monzón, S. Varona, S. Juliá, M. Cuesta, I. Sanbonmatsu S.
EPI_ISL_418243	hCoV-19/Spain/Andalucia201272/2020	2020-02-28	HOSPITAL UNIVERSITARIO VIRGEN DE LAS NIEVES	Instituto de Salud Carlos III	Iglesias-Caballero, M. Molinero Calamita, M. González-Esguevillas, M. Camarero, S. Pozo, F. Casas, I. Jiménez, P. Jiménez, M. Zaballos, A. Monzón, S. Varona, S. Juliá, M. Cuesta, I. Sanbonmatsu S.
EPI_ISL_418249	hCoV-19/Spain/CastillayLeon201372/2020	2020-03-03	COMPLEJO ASISTENCIAL UNIVERSITARIO DE BURGOS	Instituto de Salud Carlos III	Iglesias-Caballero, M. Molinero Calamita, M. González-Esguevillas, M. Camarero, S. Pozo, F. Casas, I. Jiménez, P. Jiménez, M. Zaballos, A. Monzón, S. Varona, S. Juliá, M. Cuesta, I. Megias-Lobon G.
EPI_ISL_418248	hCoV-19/Spain/CastillayLeon201323/2020	2020-03-01	COMPLEJO ASISTENCIAL UNIVERSITARIO DE BURGOS	Instituto de Salud Carlos III	Iglesias-Caballero, M. Molinero Calamita, M. González-Esguevillas, M. Camarero, S. Pozo, F. Casas, I. Jiménez, P. Jiménez, M. Zaballos, A. Monzón, S. Varona, S. Juliá, M. Cuesta, I. Megias-Lobon G.
EPI_ISL_418247	hCoV-19/Spain/CastillayLeon201061/2020	2020-02-26	HOSPITAL GENERAL DE SEGOVIA	Instituto de Salud Carlos III	Iglesias-Caballero, M. Molinero Calamita, M. González-Esguevillas, M. Camarero, S. Pozo, F. Casas, I. Jiménez, P. Jiménez, M. Zaballos, A. Monzón, S. Varona, S. Juliá, M. Cuesta, I. Hernando-Real S.
EPI_ISL_418275	hCoV-19/Switzerland/42169310/2020	2020-02-27	University Hospital Basel, Clinical Virology	University Hospital Basel, Clinical Bacteriology	Hirsch, H., Leuzinger, K., Seth-Smith, H., Mari, A., Roloff, T., Egli, A.
EPI_ISL_418274	hCoV-19/Switzerland/42170345/2020	2020-02-28	University Hospital Basel, Clinical Virology	University Hospital Basel, Clinical Bacteriology	Hirsch, H., Leuzinger, K., Seth-Smith, H., Mari, A., Roloff, T., Egli, A.University Hospital Basel, Clinical Bacteriology
EPI_ISL_418273	hCoV-19/Switzerland/42169471/2020	2020-02-28	University Hospital Basel, Clinical Virology	University Hospital Basel, Labormedizin	Hirsch, H., Leuzinger, K., Seth-Smith, H., Mari, A., Roloff, T., Egli, A.
EPI_ISL_418279	hCoV-19/Switzerland/42175213/2020	2020-03-03	University Hospital Basel, Clinical Virology	University Hospital Basel, Clinical Bacteriology	Hirsch, H., Leuzinger, K., Seth-Smith, H., Mari, A., Roloff, T., Egli, A.
EPI_ISL_418278	hCoV-19/Switzerland/42175075/2020	2020-03-03	University Hospital Basel, Clinical Virology	University Hospital Basel, Clinical Bacteriology	Hirsch, H., Leuzinger, K., Seth-Smith, H., Mari, A., Roloff, T., Egli, A.
EPI_ISL_418277	hCoV-19/Switzerland/42174724/2020	2020-03-03	University Hospital Basel, Clinical Virology	University Hospital Basel, Clinical Bacteriology	Hirsch, H., Leuzinger, K., Seth-Smith, H., Mari, A., Roloff, T., Egli, A.
EPI_ISL_412970	hCoV-19/USA/WA2/2020	2020-02-24	Washington State Department of Health	Seattle Flu Study	Helen Chu, Michael Boeckh, Janet Englund, Michael Famulare, Barry Lutz, Deborah Nickerson, Mark Rieder, Lea Starita, Matthew Thompson, Jay Shendure, and Trevor Bedford
EPI_ISL_412971	hCoV-19/Finland/FIN-25/2020	2020-02-25	HUS Diagnostiikkakeskus, Hallinto	Department of Virology Faculty of Medicine, Medicum University of Helsinki	Teemu Smura, Suvi Kuivanen, Hannimari Kallio-Kokko, Olli Vapalahti
EPI_ISL_412972	hCoV-19/Mexico/CDMX-InDRE_01/2020	2020-02-27	Instituto Nacional de Enfermedades Respiratorias	Instituto de Diagnostico y Referencia Epidemiologicos (INDRE)	Ramirez-Gonzalez Ernesto, Garces-Ayala Fabiola, Araiza-Rodriguez Adnan, Mendieta-Condado Edgar, Rodriguez-Maldonado Abril, Wong-Arambula Claudia, Vazquez-Perez Joel, Martinez Arturo, Boukadida Celia, Munoz-Medina Esteban, Sanchez Alejandro, Isa Pavel, Taboada Blanca, Lopez Susana, Arias Carlos, Barrera-Badillo Gisela, Hernandez-Rivas Lucia, Lopez-Martinez Irma
EPI_ISL_412973	hCoV-19/Italy/CDG1/2020	2020-02-20	Department of Infectious Diseases, Istituto Superiore di Sanità, Roma , Italy	Virology Laboratory, Scientific Department, Army Medical Center	Paola Stefanelli, Stefano Fiore, Antonella Marchi, Eleonora Benedetti, Concetta Fabiani, Giovanni Faggioni, Antonella Fortunato, Riccardo De Santis, Silvia Fillo, Anna Anselmo, Andrea Ciammaruconi, Stefano Palomba, Florigio Lista
EPI_ISL_412974	hCoV-19/Italy/SPL1/2020	2020-01-29	Department of Infectious Diseases, Istituto Superiore di Sanità, Rome, Italy	Virology Laboratory, Scientific Department, Army Medical Center	Paola Stefanelli, Stefano Fiore, Antonella Marchi, Eleonora Benedetti, Concetta Fabiani, Giovanni Faggioni, Antonella Fortunato, Silvia Fillo, Riccardo De Santis, Andrea Ciammaruconi, Giancarlo Petralito, Filippo Molinari, Florigio Lista
EPI_ISL_410302	hCoV-19/Philippines/026/2020	2020-01-26	unknown	Amalea Dulcene Nicolasora Research Institute for Tropical Medicine, Molecular Biology Laboratory	Nicolasora,A.D., Mercado,E.S., Polotan,F.M., Manalo,J.G., Medado,I.P., Tujan,M.A., Onza,O.T. and Cruz,K.M.
EPI_ISL_412964	hCoV-19/Brazil/SPBR-01/2020	2020-02-25	Hospital Israelita Albert Einstein	Instituto Adolfo Lutz Interdisciplinary Procedures Center Strategic Laboratory	Jaqueline Goes de Jesus, Claudio Tavares Sacchi, Daniela Bernardes Borges da Silva, Ingra Morales Claro, Flávia Cristina da Silva Sales, Claudia Regina Gonçalves, Joshua Quick, Maria do Carmo, Sampaio Tavares Timenetsky, Nicholas James Loman, Andrew Rambaut, Ester Cerdeira Sabino, Nuno Rodrigues Faria
EPI_ISL_412965	hCoV-19/Canada/BC_37_0-2/2020	2020-02-16	BCCDC Public Health Laboratory	BCCDC Public Health Laboratory	Harrigan, Prystajecky, Krajden, Lee, Kamelian, Lapointe, Choi, Hoang, Sekirov, Levett, Tyson, Loman, Quick, Li, Gilmour
EPI_ISL_412966	hCoV-19/China/IQTC01/2020	2020-02-05	unknown	Technology Centre, Guangzhou Customs	Shi,Y., Sun,J., Zheng,K., Huang,J. and Zhao,J.
EPI_ISL_412967	hCoV-19/China/IQTC02/2020	2020-01-29	unknown	Technology Centre, Guangzhou Customs	Shi,Y., Zheng,K., Sun,J., Huang,J., Zhu,A., Zhuang,Z., Dai,J., Chen,Z., Sun,F., Zhang,Z., Li,X. and Wang,Y.
EPI_ISL_412968	hCoV-19/Japan/Hu_DP_Kng_19-020/2020	2020-02-10	unknown	Takayuki Hishiki Kanagawa Prefectural Institute of Public Health, Department of Microbiology	Hishiki,T., Suzuki,R., Sakuragi,J., Usui,K., Tanaka,Y., Kawai,J., Kogo,Y., Matsuki,Y., An,T., Hayashizaki,Y. and Takasaki,T.
EPI_ISL_412969	hCoV-19/Japan/Hu_DP_Kng_19-027/2020	2020-02-10	unknown	Takayuki Hishiki Kanagawa Prefectural Institute of Public Health, Department of Microbiology	Hishiki,T., Suzuki,R., Sakuragi,J., Usui,K., Tanaka,Y., Kawai,J., Kogo,Y., Matsuki,Y., An,T., Hayashizaki,Y. and Takasaki,T.
EPI_ISL_418271	hCoV-19/Switzerland/42169171/2020	2020-02-27	University Hospital Basel, Clinical Virology	University Hospital Basel, Labormedizin	Hirsch, H., Leuzinger, K., Seth-Smith, H., Mari, A., Roloff, T., Egli, A.
EPI_ISL_418270	hCoV-19/Belgium/JL-03044/2020	2020-03-04	KU Leuven, Clinical and Epidemiological Virology	KU Leuven, Clinical and Epidemiological Virology	Tony Wawina, Joan Marti-Carreras, Bert Vanmechelen, Piet Maes
EPI_ISL_418264	hCoV-19/Greece/12/2020	2020-03-18	Laboratory of Microbiology, Department of Medicine, National and Kapodistrian University of Athens, Greece	Laboratory of Biology, Department of Medicine, Democritus University of Thrace, Greece	Maria Bampali, Elisavet Gatzidou, Nikolaos Dovrolis, Stavroula Veletza, Nikolaos Spanakis, Ioannis Karakasiliotis
EPI_ISL_418263	hCoV-19/Greece/10/2020	2020-03-18	Laboratory of Microbiology, Department of Medicine, National and Kapodistrian University of Athens, Greece	Laboratory of Biology, Department of Medicine, Democritus University of Thrace, Greece	Maria Bampali, Elisavet Gatzidou, Nikolaos Dovrolis, Stavroula Veletza, Nikolaos Spanakis, Ioannis Karakasiliotis
EPI_ISL_418262	hCoV-19/Colombia/Bogota78390/2020	2020-03-06	Instituto Nacional de Salud	Instituto Nacional de Salud Universidad Cooperativa de Colombia Instituto Alexander von Humboldt Imperial College-London London School of Hygiene & Tropical Medicine	Marcela Mercado-Reyes, Katherine Laiton-Donato, Diego A. Álvarez-Díaz, Carlos Franco-Muñoz, Jose A. Usme-Ciro, Gloria Puerto, Nicolas D. Franco-Sierra, Mailyn A.Gonzalez, Zulma M. Cucunubá, Christian Julian Villabona‐Arenas, Liz Villabona-Arenas, Sussy Echeverria, Astrid C. Flórez, Sergio Gomez Rangel, Luz Dary Rodriguez, Juliana Barbosa, Erika Ospitia, Diana Marcela Walteros-Acero, Nuno Rodrigue…
EPI_ISL_418261	hCoV-19/Italy/TE5052/2020	2020-03-17	Ospedale Civile Giuseppe Mazzini	Istituto Zooprofilattico Sperimentale dell'Abruzzo e del Molise "G.Caporale"	Lorusso A, Marcacci M, Di Domenico M, Puglia I, Curini V, Ancora M, Di Pasquale A, Rinaldi A, Mangone I, Cammà C, Savini G.
EPI_ISL_418268	hCoV-19/Spain/Irsi-04/2020	2020-03-13	Hospital Universitari Germans Trias i Pujol(HUGTiP)/Fundació Lluita contra la SIDA (FLSida)	IrsiCaixa AIDS Research Lab	Pilar Armengol, Marc Noguera-Julian, Jordi Rodón, Julia Vergara, Lidia Ruiz, Nuria Izquierdo, Jorge Carrillo, Roger Paredes, Albert Bensaid, Julia Blanco, Joaquim Segalés, Bonaventura Clotet
EPI_ISL_418267	hCoV-19/Vietnam/19-02S/2020	2020-01-22	unknown	Microbiology and Immunology department	Nguyen,H.T., Cao,T.M., Pham,H.T.T., Vu,N.P.H., Dao,M.H., Huynh,L.T.K., Nguyen,L.T., Nguyen,N.T., Nguyen,T.T.N., Nguyen,A.H., Luong,Q.C., Nguyen,T.V., Tran,K.C., Pham,Q.D., Tran,T., Hoang,C.Q., Nguyen,T.T., Le,H.Q., Phung,T.M., Vo,T.N.A., Nguyen,S.N., Pham,D.T., Nguyen,T.V. and Phan,L.T.
EPI_ISL_418265	hCoV-19/Greece/16/2020	2020-03-18	Laboratory of Microbiology, Department of Medicine, National and Kapodistrian University of Athens, Greece	Laboratory of Biology, Department of Medicine, Democritus University of Thrace, Greece	Maria Bampali, Elisavet Gatzidou, Nikolaos Dovrolis, Stavroula Veletza, Nikolaos Spanakis, Ioannis Karakasiliotis
EPI_ISL_418269	hCoV-19/Vietnam/19-01S/2020	2020-01-22	unknown	Microbiology and Immunology department	Cao,T.M., Nguyen,H.T., Pham,H.T.T., Vu,N.P.H., Dao,M.H., Huynh,L.T.K., Nguyen,L.T., Nguyen,N.T., Nguyen,T.T.N., Nguyen,A.H., Luong,Q.C., Nguyen,T.V., Tran,K.C., Pham,Q.D., Tran,T., Hoang,C.Q., Nguyen,T.T., Le,H.Q., Phung,T.M., Vo,T.N.A., Nguyen,S.N., Pham,D.T., Phan,L.T. and Nguyen,T.V.
EPI_ISL_410301	hCoV-19/Nepal/61/2020	2020-01-13	National Influenza Centre, National Public Health Laboratory, Kathmandu, Nepal	The University of Hong Kong	Ranjit Sah , Runa Jha, Daniel Chu, Haogao Gu, Malik Peiris, Anup Bastola, Alfonso J. Rodriguez-Morales, Bibek Kumar Lal, Basu Dev Pandey, Leo Poon
EPI_ISL_418260	hCoV-19/Italy/TE4836/2020	2020-03-16	Ospedale Civile Giuseppe Mazzini	Istituto Zooprofilattico Sperimentale dell'Abruzzo e del Molise "G.Caporale"	Lorusso A, Marcacci M, Di Domenico M, Puglia I, Curini V, Ancora M, Di Pasquale A, Rinaldi A, Mangone I, Cammà C, Savini G.
EPI_ISL_418297	hCoV-19/England/SHEF-BFE24/2020	2020-03-17	Virology Department, Sheffield Teaching Hospitals NHS Foundation Trust	Department of Infection, Immunity and Cardiovascular Disease, The Florey Institute, The Medical School, University of Sheffield	Thushan de Silva, Matthew Parker, Adri Angyal, Rebecca Brown, Rachel Tucker, Paul Parsons, Danielle Groves, Alex Keeley, Dave Partridge, Matthew Wyles, Benjamin Lindsey, Mehmet Yavuz, Mohammad Raza, Cariad Evans
EPI_ISL_418296	hCoV-19/England/SHEF-BFE15/2020	2020-03-18	Virology Department, Sheffield Teaching Hospitals NHS Foundation Trust	Department of Infection, Immunity and Cardiovascular Disease, The Florey Institute, The Medical School, University of Sheffield	Thushan de Silva, Matthew Parker, Adri Angyal, Rebecca Brown, Rachel Tucker, Paul Parsons, Danielle Groves, Alex Keeley, Dave Partridge, Matthew Wyles, Benjamin Lindsey, Mehmet Yavuz, Mohammad Raza, Cariad Evans
EPI_ISL_418295	hCoV-19/England/SHEF-BFE06/2020	2020-03-17	Virology Department, Sheffield Teaching Hospitals NHS Foundation Trust	Department of Infection, Immunity and Cardiovascular Disease, The Florey Institute, The Medical School, University of Sheffield	Thushan de Silva, Matthew Parker, Adri Angyal, Rebecca Brown, Rachel Tucker, Paul Parsons, Danielle Groves, Alex Keeley, Dave Partridge, Matthew Wyles, Benjamin Lindsey, Mehmet Yavuz, Mohammad Raza, Cariad Evans
EPI_ISL_418294	hCoV-19/England/SHEF-BFDFA/2020	2020-03-18	Virology Department, Sheffield Teaching Hospitals NHS Foundation Trust	Department of Infection, Immunity and Cardiovascular Disease, The Florey Institute, The Medical School, University of Sheffield	Thushan de Silva, Matthew Parker, Adri Angyal, Rebecca Brown, Rachel Tucker, Paul Parsons, Danielle Groves, Alex Keeley, Dave Partridge, Matthew Wyles, Benjamin Lindsey, Mehmet Yavuz, Mohammad Raza, Cariad Evans
EPI_ISL_418299	hCoV-19/England/SHEF-BFE42/2020	2020-03-18	Virology Department, Sheffield Teaching Hospitals NHS Foundation Trust	Department of Infection, Immunity and Cardiovascular Disease, The Florey Institute, The Medical School, University of Sheffield	Thushan de Silva, Matthew Parker, Adri Angyal, Rebecca Brown, Rachel Tucker, Paul Parsons, Danielle Groves, Alex Keeley, Dave Partridge, Matthew Wyles, Benjamin Lindsey, Mehmet Yavuz, Mohammad Raza, Cariad Evans
EPI_ISL_418298	hCoV-19/England/SHEF-BFE33/2020	2020-03-16	Virology Department, Sheffield Teaching Hospitals NHS Foundation Trust	Department of Infection, Immunity and Cardiovascular Disease, The Florey Institute, The Medical School, University of Sheffield	Thushan de Silva, Matthew Parker, Adri Angyal, Rebecca Brown, Rachel Tucker, Paul Parsons, Danielle Groves, Alex Keeley, Dave Partridge, Matthew Wyles, Benjamin Lindsey, Mehmet Yavuz, Mohammad Raza, Cariad Evans
EPI_ISL_408010	hCoV-19/USA/CA5/2020	2020-01-29	California Department of Health	Pathogen Discovery, Respiratory Viruses Branch, Division of Viral Diseases, Centers for Dieases Control and Prevention	Ying Tao, Krista Queen, Jing Zhang, Yan Li, Anna Uehara, Clinton Paden, Xiaoyan Lu, Brian Lynch, Senthil Kumar K. Sakthivel, Brett L. Whitaker, Shifaq Kamili, Lijuan Wang, Janna' R. Murray, Susan I. Gerber, Stephen Lindstrom, Suxiang Tong
EPI_ISL_418293	hCoV-19/England/SHEF-BFDEB/2020	2020-03-16	Virology Department, Sheffield Teaching Hospitals NHS Foundation Trust	Department of Infection, Immunity and Cardiovascular Disease, The Florey Institute, The Medical School, University of Sheffield	Thushan de Silva, Matthew Parker, Adri Angyal, Rebecca Brown, Rachel Tucker, Paul Parsons, Danielle Groves, Alex Keeley, Dave Partridge, Matthew Wyles, Benjamin Lindsey, Mehmet Yavuz, Mohammad Raza, Cariad Evans
EPI_ISL_418292	hCoV-19/England/SHEF-BFDDC/2020	2020-03-18	Virology Department, Sheffield Teaching Hospitals NHS Foundation Trust	Department of Infection, Immunity and Cardiovascular Disease, The Florey Institute, The Medical School, University of Sheffield	Thushan de Silva, Matthew Parker, Adri Angyal, Rebecca Brown, Rachel Tucker, Paul Parsons, Danielle Groves, Alex Keeley, Dave Partridge, Matthew Wyles, Benjamin Lindsey, Mehmet Yavuz, Mohammad Raza, Cariad Evans
EPI_ISL_418291	hCoV-19/England/SHEF-BFDCD/2020	2020-03-16	Virology Department, Sheffield Teaching Hospitals NHS Foundation Trust	Department of Infection, Immunity and Cardiovascular Disease, The Florey Institute, The Medical School, University of Sheffield	Thushan de Silva, Matthew Parker, Adri Angyal, Rebecca Brown, Rachel Tucker, Paul Parsons, Danielle Groves, Alex Keeley, Dave Partridge, Matthew Wyles, Benjamin Lindsey, Mehmet Yavuz, Mohammad Raza, Cariad Evans
EPI_ISL_418290	hCoV-19/England/SHEF-BFDBE/2020	2020-03-18	Virology Department, Sheffield Teaching Hospitals NHS Foundation Trust	Department of Infection, Immunity and Cardiovascular Disease, The Florey Institute, The Medical School, University of Sheffield	Thushan de Silva, Matthew Parker, Adri Angyal, Rebecca Brown, Rachel Tucker, Paul Parsons, Danielle Groves, Alex Keeley, Dave Partridge, Matthew Wyles, Benjamin Lindsey, Mehmet Yavuz, Mohammad Raza, Cariad Evans
EPI_ISL_418286	hCoV-19/England/SHEF-BFD63/2020	2020-03-18	Virology Department, Sheffield Teaching Hospitals NHS Foundation Trust	Department of Infection, Immunity and Cardiovascular Disease, The Florey Institute, The Medical School, University of Sheffield	Thushan de Silva, Matthew Parker, Adri Angyal, Rebecca Brown, Rachel Tucker, Paul Parsons, Danielle Groves, Alex Keeley, Dave Partridge, Matthew Wyles, Benjamin Lindsey, Mehmet Yavuz, Mohammad Raza, Cariad Evans
EPI_ISL_418285	hCoV-19/Switzerland/42176771/2020	2020-03-04	University Hospital Basel, Clinical Virology	University Hospital Basel, Clinical Bacteriology	Petersgraben 4, 4031 Basel, Switzerland
EPI_ISL_418284	hCoV-19/Switzerland/42176753/2020	2020-03-04	University Hospital Basel, Clinical Virology	University Hospital Basel, Clinical Bacteriology	Hirsch, H., Leuzinger, K., Seth-Smith, H., Mari, A., Roloff, T., Egli, A.
EPI_ISL_418283	hCoV-19/Switzerland/42176560/2020	2020-03-04	University Hospital Basel, Clinical Virology	University Hospital Basel, Clinical Bacteriology	Hirsch, H., Leuzinger, K., Seth-Smith, H., Mari, A., Roloff, T., Egli, A.
EPI_ISL_418289	hCoV-19/England/SHEF-BFDAF/2020	2020-03-18	Virology Department, Sheffield Teaching Hospitals NHS Foundation Trust	Department of Infection, Immunity and Cardiovascular Disease, The Florey Institute, The Medical School, University of Sheffield	Thushan de Silva, Matthew Parker, Adri Angyal, Rebecca Brown, Rachel Tucker, Paul Parsons, Danielle Groves, Alex Keeley, Dave Partridge, Matthew Wyles, Benjamin Lindsey, Mehmet Yavuz, Mohammad Raza, Cariad Evans
EPI_ISL_418288	hCoV-19/England/SHEF-BFD81/2020	2020-03-18	Virology Department, Sheffield Teaching Hospitals NHS Foundation Trust	Department of Infection, Immunity and Cardiovascular Disease, The Florey Institute, The Medical School, University of Sheffield	Thushan de Silva, Matthew Parker, Adri Angyal, Rebecca Brown, Rachel Tucker, Paul Parsons, Danielle Groves, Alex Keeley, Dave Partridge, Matthew Wyles, Benjamin Lindsey, Mehmet Yavuz, Mohammad Raza, Cariad Evans
EPI_ISL_418287	hCoV-19/England/SHEF-BFD72/2020	2020-03-16	Virology Department, Sheffield Teaching Hospitals NHS Foundation Trust	Department of Infection, Immunity and Cardiovascular Disease, The Florey Institute, The Medical School, University of Sheffield	Thushan de Silva, Matthew Parker, Adri Angyal, Rebecca Brown, Rachel Tucker, Paul Parsons, Danielle Groves, Alex Keeley, Dave Partridge, Matthew Wyles, Benjamin Lindsey, Mehmet Yavuz, Mohammad Raza, Cariad Evans
EPI_ISL_412980	hCoV-19/Wuhan/HBCDC-HB-04/2020	2020-01-18	Union Hospital of Tongji Medical College, Huazhong University of Science and Technology	Hubei Provincial Center for Disease Control and Prevention	Bin Fang, Xiang Li, Xiao Yu, Linlin Liu, Bo Yang, Faxian Zhan, Guojun Ye, Xixiang Huo, Junqiang Xu, Bo Yu, Kun Cai, Jing Li, Yongzhong Jiang.
EPI_ISL_412981	hCoV-19/Wuhan/HBCDC-HB-05/2020	2020-01-18	CR&WISCO GENERAL HOSPITAL	Hubei Provincial Center for Disease Control and Prevention	Bin Fang, Xiang Li, Xiao Yu, Linlin Liu, Bo Yang, Faxian Zhan, Guojun Ye, Xixiang Huo, Junqiang Xu, Bo Yu, Kun Cai, Jing Li, Yongzhong Jiang.
EPI_ISL_412982	hCoV-19/Wuhan/HBCDC-HB-06/2020	2020-02-07	Wuhan Lung Hospital	Hubei Provincial Center for Disease Control and Prevention	Bin Fang, Xiang Li, Xiao Yu, Linlin Liu, Bo Yang, Faxian Zhan, Guojun Ye, Xixiang Huo, Junqiang Xu, Bo Yu, Kun Cai, Jing Li, Yongzhong Jiang.
EPI_ISL_412983	hCoV-19/Tianmen/HBCDC-HB-07/2020	2020-02-08	Tianmen Center for Disease Control and Prevention	Hubei Provincial Center for Disease Control and Prevention	Bin Fang, Xiang Li, Xiao Yu, Linlin Liu, Bo Yang, Faxian Zhan, Guojun Ye, Xixiang Huo, Junqiang Xu, Bo Yu, Kun Cai, Jing Li, YiFa Zhu, Yangyang Tao,Xierong Li,Yongzhong Jiang.
EPI_ISL_410314	hCoV-19/Philippines/026N/2020	2020-02-06	unknown	Joanna Ina Manalo Research Institute for Tropical Medicine, Molecular Biology Laboratory	Manalo,J.I. and Nicolasora,A.D.
EPI_ISL_412975	hCoV-19/Australia/NSW05/2020	2020-02-28	Centre for Infectious Diseases and Microbiology Laboratory Services	NSW Health Pathology - Institute of Clinical Pathology and Medical Research; Westmead Hospital; University of Sydney	Eden J-S, Carter I, Rahman H, Holmes EC, Rockett R, O’Sullivan MV, Sintchenko V, Chen SC, Maddocks S, Kok J and Dwyer DE for the 2019-nCoV Study Group
EPI_ISL_412978	hCoV-19/Wuhan/HBCDC-HB-02/2020	2020-01-17	The Central Hospital Of Wuhan	Hubei Provincial Center for Disease Control and Prevention	Bin Fang, Xiang Li, Xiao Yu, Linlin Liu, Bo Yang, Faxian Zhan, Guojun Ye, Xixiang Huo, Junqiang Xu, Bo Yu, Kun Cai, Jing Li, Yongzhong Jiang.
EPI_ISL_412979	hCoV-19/Wuhan/HBCDC-HB-03/2020	2020-01-18	Union Hospital of Tongji Medical College, Huazhong University of Science and Technology	Hubei Provincial Center for Disease Control and Prevention	Bin Fang, Xiang Li, Xiao Yu, Linlin Liu, Bo Yang, Faxian Zhan, Guojun Ye, Xixiang Huo, Junqiang Xu, Bo Yu, Kun Cai, Jing Li, Yongzhong Jiang.
EPI_ISL_418282	hCoV-19/Switzerland/42176229/2020	2020-03-04	University Hospital Basel, Clinical Virology	University Hospital Basel, Clinical Bacteriology	Hirsch, H., Leuzinger, K., Seth-Smith, H., Mari, A., Roloff, T., Egli, A.
EPI_ISL_418281	hCoV-19/Switzerland/42176216/2020	2020-03-04	University Hospital Basel, Clinical Virology	University Hospital Basel, Clinical Bacteriology	Hirsch, H., Leuzinger, K., Seth-Smith, H., Mari, A., Roloff, T., Egli, A.
EPI_ISL_408009	hCoV-19/USA/CA4/2020	2020-01-29	California Department of Health	Pathogen Discovery, Respiratory Viruses Branch, Division of Viral Diseases, Centers for Dieases Control and Prevention	Krista Queen, Jing Zhang, Yan Li, Ying Tao, Anna Uehara, Clinton Paden, Xiaoyan Lu, Brian Lynch, Senthil Kumar K. Sakthivel, Brett L. Whitaker, Shifaq Kamili, Lijuan Wang, Janna' R. Murray, Susan I. Gerber, Stephen Lindstrom, Suxiang Tong
EPI_ISL_418280	hCoV-19/Switzerland/42175220/2020	2020-03-03	University Hospital Basel, Clinical Virology	University Hospital Basel, Clinical Bacteriology	Hirsch, H., Leuzinger, K., Seth-Smith, H., Mari, A., Roloff, T., Egli, A.
EPI_ISL_408008	hCoV-19/USA/CA3/2020	2020-01-29	California Department of Health	Pathogen Discovery, Respiratory Viruses Branch, Division of Viral Diseases, Centers for Disease Control and Prevention	Krista Queen, Jing Zhang, Yan Li, Ying Tao, Anna Uehara, Clinton Paden, Xiaoyan Lu, Brian Lynch, Senthil Kumar K. Sakthivel, Brett L. Whitaker, Shifaq Kamili, Lijuan Wang, Janna' R. Murray, Susan I. Gerber, Stephen Lindstrom, Suxiang Tong
EPI_ISL_417780	hCoV-19/Iceland/107/2020	2020-03-11	The National University Hospital of Iceland	deCODE genetics	Daniel F Gudbjartsson; Agnar Helgason; Hakon Jonsson; Olafur T Magnusson; Pall Melsted; Gudmundur L Norddahl; Jona Saemundsdottir; Asgeir Sigurdsson; Patrick Sulem; Arna B Agustsdottir; Berglind Eiriksdottir; Run Fridriksdottir; Elisabet E Gardarsdottir; Gudmundur Georgsson; Olafia S Gretarsdottir; Kjartan R Gudmundsson; Thora R Gunnarsdottir; Arnaldur Gylfason; Hilma Holm; Brynjar O Jensson; Asl…
EPI_ISL_417783	hCoV-19/Iceland/123/2020	2020-03-11	The National University Hospital of Iceland	deCODE genetics	Daniel F Gudbjartsson; Agnar Helgason; Hakon Jonsson; Olafur T Magnusson; Pall Melsted; Gudmundur L Norddahl; Jona Saemundsdottir; Asgeir Sigurdsson; Patrick Sulem; Arna B Agustsdottir; Berglind Eiriksdottir; Run Fridriksdottir; Elisabet E Gardarsdottir; Gudmundur Georgsson; Olafia S Gretarsdottir; Kjartan R Gudmundsson; Thora R Gunnarsdottir; Arnaldur Gylfason; Hilma Holm; Brynjar O Jensson; Asl…
EPI_ISL_416452	hCoV-19/USA/WA-UW96/2020	2020-03-10	UW Virology Lab	UW Virology Lab	Pavitra Roychoudhury, Hong Xie, Keith Jerome, Alexander Greninger
EPI_ISL_417784	hCoV-19/Iceland/124/2020	2020-03-12	The National University Hospital of Iceland	deCODE genetics	Daniel F Gudbjartsson; Agnar Helgason; Hakon Jonsson; Olafur T Magnusson; Pall Melsted; Gudmundur L Norddahl; Jona Saemundsdottir; Asgeir Sigurdsson; Patrick Sulem; Arna B Agustsdottir; Berglind Eiriksdottir; Run Fridriksdottir; Elisabet E Gardarsdottir; Gudmundur Georgsson; Olafia S Gretarsdottir; Kjartan R Gudmundsson; Thora R Gunnarsdottir; Arnaldur Gylfason; Hilma Holm; Brynjar O Jensson; Asl…
EPI_ISL_416453	hCoV-19/USA/WA-UW36/2020	2020-03-07	UW Virology Lab	UW Virology Lab	Pavitra Roychoudhury, Hong Xie, Keith Jerome, Alexander Greninger
EPI_ISL_416450	hCoV-19/USA/WA-UW94/2020	2020-03-11	UW Virology Lab	UW Virology Lab	Pavitra Roychoudhury, Hong Xie, Keith Jerome, Alexander Greninger
EPI_ISL_417781	hCoV-19/Iceland/113/2020	2020-03-11	The National University Hospital of Iceland	deCODE genetics	Daniel F Gudbjartsson; Agnar Helgason; Hakon Jonsson; Olafur T Magnusson; Pall Melsted; Gudmundur L Norddahl; Jona Saemundsdottir; Asgeir Sigurdsson; Patrick Sulem; Arna B Agustsdottir; Berglind Eiriksdottir; Run Fridriksdottir; Elisabet E Gardarsdottir; Gudmundur Georgsson; Olafia S Gretarsdottir; Kjartan R Gudmundsson; Thora R Gunnarsdottir; Arnaldur Gylfason; Hilma Holm; Brynjar O Jensson; Asl…
EPI_ISL_416451	hCoV-19/USA/WA-UW95/2020	2020-03-10	UW Virology Lab	UW Virology Lab	Pavitra Roychoudhury, Hong Xie, Keith Jerome, Alexander Greninger
EPI_ISL_417782	hCoV-19/Iceland/114/2020	2020-03-11	The National University Hospital of Iceland	deCODE genetics	Daniel F Gudbjartsson; Agnar Helgason; Hakon Jonsson; Olafur T Magnusson; Pall Melsted; Gudmundur L Norddahl; Jona Saemundsdottir; Asgeir Sigurdsson; Patrick Sulem; Arna B Agustsdottir; Berglind Eiriksdottir; Run Fridriksdottir; Elisabet E Gardarsdottir; Gudmundur Georgsson; Olafia S Gretarsdottir; Kjartan R Gudmundsson; Thora R Gunnarsdottir; Arnaldur Gylfason; Hilma Holm; Brynjar O Jensson; Asl…
EPI_ISL_417787	hCoV-19/Iceland/132/2020	2020-03-12	The National University Hospital of Iceland	deCODE genetics	Daniel F Gudbjartsson; Agnar Helgason; Hakon Jonsson; Olafur T Magnusson; Pall Melsted; Gudmundur L Norddahl; Jona Saemundsdottir; Asgeir Sigurdsson; Patrick Sulem; Arna B Agustsdottir; Berglind Eiriksdottir; Run Fridriksdottir; Elisabet E Gardarsdottir; Gudmundur Georgsson; Olafia S Gretarsdottir; Kjartan R Gudmundsson; Thora R Gunnarsdottir; Arnaldur Gylfason; Hilma Holm; Brynjar O Jensson; Asl…
EPI_ISL_416456	hCoV-19/USA/WA-UW39/2020	2020-03-06	UW Virology Lab	UW Virology Lab	Pavitra Roychoudhury, Hong Xie, Keith Jerome, Alexander Greninger
EPI_ISL_417788	hCoV-19/Iceland/133/2020	2020-03-12	The National University Hospital of Iceland	deCODE genetics	Daniel F Gudbjartsson; Agnar Helgason; Hakon Jonsson; Olafur T Magnusson; Pall Melsted; Gudmundur L Norddahl; Jona Saemundsdottir; Asgeir Sigurdsson; Patrick Sulem; Arna B Agustsdottir; Berglind Eiriksdottir; Run Fridriksdottir; Elisabet E Gardarsdottir; Gudmundur Georgsson; Olafia S Gretarsdottir; Kjartan R Gudmundsson; Thora R Gunnarsdottir; Arnaldur Gylfason; Hilma Holm; Brynjar O Jensson; Asl…
EPI_ISL_416457	hCoV-19/USA/CA-MG0987/2020	2020-03-18	Andersen Lab, The Scripps Research Institute	Andersen Lab, The Scripps Research Institute	Mark Zeller, Catie Anderson, Emily Spender, Sarah Topol, Raphaelle Klitting, Refugio Robles-Sikisaka, Karthik Gangavarapu, Laura Nicholson, Kristian Andersen
EPI_ISL_417785	hCoV-19/Iceland/126/2020	2020-03-12	The National University Hospital of Iceland	deCODE genetics	Daniel F Gudbjartsson; Agnar Helgason; Hakon Jonsson; Olafur T Magnusson; Pall Melsted; Gudmundur L Norddahl; Jona Saemundsdottir; Asgeir Sigurdsson; Patrick Sulem; Arna B Agustsdottir; Berglind Eiriksdottir; Run Fridriksdottir; Elisabet E Gardarsdottir; Gudmundur Georgsson; Olafia S Gretarsdottir; Kjartan R Gudmundsson; Thora R Gunnarsdottir; Arnaldur Gylfason; Hilma Holm; Brynjar O Jensson; Asl…
EPI_ISL_416454	hCoV-19/USA/WA-UW37/2020	2020-03-06	UW Virology Lab	UW Virology Lab	Pavitra Roychoudhury, Hong Xie, Keith Jerome, Alexander Greninger
EPI_ISL_417786	hCoV-19/Iceland/128/2020	2020-03-12	The National University Hospital of Iceland	deCODE genetics	Daniel F Gudbjartsson; Agnar Helgason; Hakon Jonsson; Olafur T Magnusson; Pall Melsted; Gudmundur L Norddahl; Jona Saemundsdottir; Asgeir Sigurdsson; Patrick Sulem; Arna B Agustsdottir; Berglind Eiriksdottir; Run Fridriksdottir; Elisabet E Gardarsdottir; Gudmundur Georgsson; Olafia S Gretarsdottir; Kjartan R Gudmundsson; Thora R Gunnarsdottir; Arnaldur Gylfason; Hilma Holm; Brynjar O Jensson; Asl…
EPI_ISL_416455	hCoV-19/USA/WA-UW38/2020	2020-03-07	UW Virology Lab	UW Virology Lab	Pavitra Roychoudhury, Hong Xie, Keith Jerome, Alexander Greninger
EPI_ISL_415128	hCoV-19/Brazil/ES-225/2020	2020-02-29	LACEN/ES - Laboratório Central de Saúde Pública do Espírito Santo	Instituto Oswaldo Cruz FIOCRUZ - Laboratory of Respiratory Viruses and Measles (LVRS)	Paola Resende, Allison Fabri, Joilson Xavier, Sunando Roy, Fernando Motta, Aline Mattos, Milene Miranda, Cristiana Garcia, Braulia Caetano, Maria Ogrzewalska, Jonathan Lopes, Luciana Appolinario, Maria Nóbrega, Marilda Siqueira
EPI_ISL_417789	hCoV-19/Iceland/136/2020	2020-03-12	The National University Hospital of Iceland	deCODE genetics	Daniel F Gudbjartsson; Agnar Helgason; Hakon Jonsson; Olafur T Magnusson; Pall Melsted; Gudmundur L Norddahl; Jona Saemundsdottir; Asgeir Sigurdsson; Patrick Sulem; Arna B Agustsdottir; Berglind Eiriksdottir; Run Fridriksdottir; Elisabet E Gardarsdottir; Gudmundur Georgsson; Olafia S Gretarsdottir; Kjartan R Gudmundsson; Thora R Gunnarsdottir; Arnaldur Gylfason; Hilma Holm; Brynjar O Jensson; Asl…
EPI_ISL_416458	hCoV-19/Kuwait/KU12/2020	2020-03-02	Virology laboratory Ministry of Health Kuwait sequenced at Dasman Diabetes Institute	Dasman Diabetes Institute	Fahd Al-Mulla, Sumi John, Sara Alqabandi, Rasheeba iqbal, Motasem Melhem, Ebaa alOzairi, Qais Al-Duwairi
EPI_ISL_415129	hCoV-19/England/20099038206/2020	2020-02-29	Respiratory Virus Unit, Microbiology Services Colindale, Public Health England	Respiratory Virus Unit, Microbiology Services Colindale, Public Health England	Monica Galiano, Shahjahan Miah, Angie Lackenby, Omolola Akinbami, Tiina Talts, Leena Bhaw, Richard Myers, Steven Platt, Kirstin Edwards, Jonathan Hubb, Joanna Ellis, Maria Zambon
EPI_ISL_416459	hCoV-19/USA/WA-S4/2020	2020-03-01	Seattle Flu Study	Seattle Flu Study	Chu et al
EPI_ISL_416441	hCoV-19/USA/WA-UW85/2020	2020-03-10	UW Virology Lab	UW Virology Lab	Pavitra Roychoudhury, Hong Xie, Keith Jerome, Alexander Greninger
EPI_ISL_417772	hCoV-19/Iceland/162/2020	2020-03-14	The National University Hospital of Iceland	deCODE genetics	Daniel F Gudbjartsson; Agnar Helgason; Hakon Jonsson; Olafur T Magnusson; Pall Melsted; Gudmundur L Norddahl; Jona Saemundsdottir; Asgeir Sigurdsson; Patrick Sulem; Arna B Agustsdottir; Berglind Eiriksdottir; Run Fridriksdottir; Elisabet E Gardarsdottir; Gudmundur Georgsson; Olafia S Gretarsdottir; Kjartan R Gudmundsson; Thora R Gunnarsdottir; Arnaldur Gylfason; Hilma Holm; Brynjar O Jensson; Asl…
EPI_ISL_416442	hCoV-19/USA/WA-UW86/2020	2020-03-10	UW Virology Lab	UW Virology Lab	Pavitra Roychoudhury, Hong Xie, Keith Jerome, Alexander Greninger
EPI_ISL_417773	hCoV-19/Iceland/30/2020	2020-03-03	The National University Hospital of Iceland	deCODE genetics	Daniel F Gudbjartsson; Agnar Helgason; Hakon Jonsson; Olafur T Magnusson; Pall Melsted; Gudmundur L Norddahl; Jona Saemundsdottir; Asgeir Sigurdsson; Patrick Sulem; Arna B Agustsdottir; Berglind Eiriksdottir; Run Fridriksdottir; Elisabet E Gardarsdottir; Gudmundur Georgsson; Olafia S Gretarsdottir; Kjartan R Gudmundsson; Thora R Gunnarsdottir; Arnaldur Gylfason; Hilma Holm; Brynjar O Jensson; Asl…
EPI_ISL_417770	hCoV-19/Iceland/112/2020	2020-03-11	The National University Hospital of Iceland	deCODE genetics	Daniel F Gudbjartsson; Agnar Helgason; Hakon Jonsson; Olafur T Magnusson; Pall Melsted; Gudmundur L Norddahl; Jona Saemundsdottir; Asgeir Sigurdsson; Patrick Sulem; Arna B Agustsdottir; Berglind Eiriksdottir; Run Fridriksdottir; Elisabet E Gardarsdottir; Gudmundur Georgsson; Olafia S Gretarsdottir; Kjartan R Gudmundsson; Thora R Gunnarsdottir; Arnaldur Gylfason; Hilma Holm; Brynjar O Jensson; Asl…
EPI_ISL_416440	hCoV-19/USA/WA-UW84/2020	2020-03-10	UW Virology Lab	UW Virology Lab	Pavitra Roychoudhury, Hong Xie, Keith Jerome, Alexander Greninger
EPI_ISL_417771	hCoV-19/Iceland/131/2020	2020-03-12	The National University Hospital of Iceland	deCODE genetics	Daniel F Gudbjartsson; Agnar Helgason; Hakon Jonsson; Olafur T Magnusson; Pall Melsted; Gudmundur L Norddahl; Jona Saemundsdottir; Asgeir Sigurdsson; Patrick Sulem; Arna B Agustsdottir; Berglind Eiriksdottir; Run Fridriksdottir; Elisabet E Gardarsdottir; Gudmundur Georgsson; Olafia S Gretarsdottir; Kjartan R Gudmundsson; Thora R Gunnarsdottir; Arnaldur Gylfason; Hilma Holm; Brynjar O Jensson; Asl…
EPI_ISL_417776	hCoV-19/Iceland/32/2020	2020-03-03	The National University Hospital of Iceland	deCODE genetics	Daniel F Gudbjartsson; Agnar Helgason; Hakon Jonsson; Olafur T Magnusson; Pall Melsted; Gudmundur L Norddahl; Jona Saemundsdottir; Asgeir Sigurdsson; Patrick Sulem; Arna B Agustsdottir; Berglind Eiriksdottir; Run Fridriksdottir; Elisabet E Gardarsdottir; Gudmundur Georgsson; Olafia S Gretarsdottir; Kjartan R Gudmundsson; Thora R Gunnarsdottir; Arnaldur Gylfason; Hilma Holm; Brynjar O Jensson; Asl…
EPI_ISL_416445	hCoV-19/USA/WA-UW89/2020	2020-03-10	UW Virology Lab	UW Virology Lab	Pavitra Roychoudhury, Hong Xie, Keith Jerome, Alexander Greninger
EPI_ISL_417777	hCoV-19/Iceland/102/2020	2020-03-10	The National University Hospital of Iceland	deCODE genetics	Daniel F Gudbjartsson; Agnar Helgason; Hakon Jonsson; Olafur T Magnusson; Pall Melsted; Gudmundur L Norddahl; Jona Saemundsdottir; Asgeir Sigurdsson; Patrick Sulem; Arna B Agustsdottir; Berglind Eiriksdottir; Run Fridriksdottir; Elisabet E Gardarsdottir; Gudmundur Georgsson; Olafia S Gretarsdottir; Kjartan R Gudmundsson; Thora R Gunnarsdottir; Arnaldur Gylfason; Hilma Holm; Brynjar O Jensson; Asl…
EPI_ISL_416446	hCoV-19/USA/WA-UW90/2020	2020-03-10	UW Virology Lab	UW Virology Lab	Pavitra Roychoudhury, Hong Xie, Keith Jerome, Alexander Greninger
EPI_ISL_416443	hCoV-19/USA/WA-UW87/2020	2020-03-10	UW Virology Lab	UW Virology Lab	Pavitra Roychoudhury, Hong Xie, Keith Jerome, Alexander Greninger
EPI_ISL_417774	hCoV-19/Iceland/175/2020	2020-03-16	The National University Hospital of Iceland	deCODE genetics	Daniel F Gudbjartsson; Agnar Helgason; Hakon Jonsson; Olafur T Magnusson; Pall Melsted; Gudmundur L Norddahl; Jona Saemundsdottir; Asgeir Sigurdsson; Patrick Sulem; Arna B Agustsdottir; Berglind Eiriksdottir; Run Fridriksdottir; Elisabet E Gardarsdottir; Gudmundur Georgsson; Olafia S Gretarsdottir; Kjartan R Gudmundsson; Thora R Gunnarsdottir; Arnaldur Gylfason; Hilma Holm; Brynjar O Jensson; Asl…
EPI_ISL_416444	hCoV-19/USA/WA-UW88/2020	2020-03-10	UW Virology Lab	UW Virology Lab	Pavitra Roychoudhury, Hong Xie, Keith Jerome, Alexander Greninger
EPI_ISL_417775	hCoV-19/Iceland/163/2020	2020-03-14	The National University Hospital of Iceland	deCODE genetics	Daniel F Gudbjartsson; Agnar Helgason; Hakon Jonsson; Olafur T Magnusson; Pall Melsted; Gudmundur L Norddahl; Jona Saemundsdottir; Asgeir Sigurdsson; Patrick Sulem; Arna B Agustsdottir; Berglind Eiriksdottir; Run Fridriksdottir; Elisabet E Gardarsdottir; Gudmundur Georgsson; Olafia S Gretarsdottir; Kjartan R Gudmundsson; Thora R Gunnarsdottir; Arnaldur Gylfason; Hilma Holm; Brynjar O Jensson; Asl…
EPI_ISL_416449	hCoV-19/USA/WA-UW93/2020	2020-03-11	UW Virology Lab	UW Virology Lab	Pavitra Roychoudhury, Hong Xie, Keith Jerome, Alexander Greninger
EPI_ISL_417778	hCoV-19/Iceland/105/2020	2020-03-10	The National University Hospital of Iceland	deCODE genetics	Daniel F Gudbjartsson; Agnar Helgason; Hakon Jonsson; Olafur T Magnusson; Pall Melsted; Gudmundur L Norddahl; Jona Saemundsdottir; Asgeir Sigurdsson; Patrick Sulem; Arna B Agustsdottir; Berglind Eiriksdottir; Run Fridriksdottir; Elisabet E Gardarsdottir; Gudmundur Georgsson; Olafia S Gretarsdottir; Kjartan R Gudmundsson; Thora R Gunnarsdottir; Arnaldur Gylfason; Hilma Holm; Brynjar O Jensson; Asl…
EPI_ISL_416447	hCoV-19/USA/WA-UW91/2020	2020-03-10	UW Virology Lab	UW Virology Lab	Pavitra Roychoudhury, Hong Xie, Keith Jerome, Alexander Greninger
EPI_ISL_417779	hCoV-19/Iceland/106/2020	2020-03-11	The National University Hospital of Iceland	deCODE genetics	Daniel F Gudbjartsson; Agnar Helgason; Hakon Jonsson; Olafur T Magnusson; Pall Melsted; Gudmundur L Norddahl; Jona Saemundsdottir; Asgeir Sigurdsson; Patrick Sulem; Arna B Agustsdottir; Berglind Eiriksdottir; Run Fridriksdottir; Elisabet E Gardarsdottir; Gudmundur Georgsson; Olafia S Gretarsdottir; Kjartan R Gudmundsson; Thora R Gunnarsdottir; Arnaldur Gylfason; Hilma Holm; Brynjar O Jensson; Asl…
EPI_ISL_416448	hCoV-19/USA/WA-UW92/2020	2020-03-11	UW Virology Lab	UW Virology Lab	Pavitra Roychoudhury, Hong Xie, Keith Jerome, Alexander Greninger
EPI_ISL_416470	hCoV-19/Belgium/DB-03023/2020	2020-03-02	KU Leuven, Clinical and Epidemiological Virology	KU Leuven, Clinical and Epidemiological Virology	Bert Vanmechelen, Tony Wawina, Joan Marti-Carreras, Piet Maes
EPI_ISL_416471	hCoV-19/Belgium/DBD-03024/2020	2020-03-02	KU Leuven, Clinical and Epidemiological Virology	KU Leuven, Clinical and Epidemiological Virology	Bert Vanmechelen, Tony Wawina, Joan Marti-Carreras, Piet Maes
EPI_ISL_415140	hCoV-19/England/20100121006/2020	2020-02-29	Respiratory Virus Unit, Microbiology Services Colindale, Public Health England	Respiratory Virus Unit, Microbiology Services Colindale, Public Health England	Monica Galiano, Shahjahan Miah, Angie Lackenby, Omolola Akinbami, Tiina Talts, Leena Bhaw, Richard Myers, Steven Platt, Kirstin Edwards, Jonathan Hubb, Joanna Ellis, Maria Zambon
EPI_ISL_416474	hCoV-19/Hangzhou/ZJU-09/2020	2020-01-28	State Key Laboratory for Diagnosis and Treatment of Infectious Diseases, National Clinical Research Center for Infectious Diseases, First Affiliated Hospital, Zhejiang University School of Medicine, Hangzhou, China 310003	State Key Laboratory for Diagnosis and Treatment of Infectious Diseases, National Clinical Research Center for Infectious Diseases, First Affiliated Hospital, Zhejiang University School of Medicine, Hangzhou, China 310003	Hangping Yao, Nanping Wu, Chao Jiang, Xiangyun Lu, Linfang Cheng, Fumin Liu, Zhigang Wu, Haibo Wu, Changzhong Jin, Min Zheng, Lanjuan Li
EPI_ISL_415142	hCoV-19/England/20100122106/2020	2020-03-02	Respiratory Virus Unit, Microbiology Services Colindale, Public Health England	Respiratory Virus Unit, Microbiology Services Colindale, Public Health England	Monica Galiano, Shahjahan Miah, Angie Lackenby, Omolola Akinbami, Tiina Talts, Leena Bhaw, Richard Myers, Steven Platt, Kirstin Edwards, Jonathan Hubb, Joanna Ellis, Maria Zambon
EPI_ISL_416475	hCoV-19/Belgium/DBA-03032/2020	2020-03-03	KU Leuven, Clinical and Epidemiological Virology	KU Leuven, Clinical and Epidemiological Virology	Bert Vanmechelen, Tony Wawina, Joan Marti-Carreras, Piet Maes
EPI_ISL_415141	hCoV-19/England/20100121007/2020	2020-02-29	Respiratory Virus Unit, Microbiology Services Colindale, Public Health England	Respiratory Virus Unit, Microbiology Services Colindale, Public Health England	Monica Galiano, Shahjahan Miah, Angie Lackenby, Omolola Akinbami, Tiina Talts, Leena Bhaw, Richard Myers, Steven Platt, Kirstin Edwards, Jonathan Hubb, Joanna Ellis, Maria Zambon
EPI_ISL_415144	hCoV-19/England/20102000106/2020	2020-02-27	Respiratory Virus Unit, Microbiology Services Colindale, Public Health England	Respiratory Virus Unit, Microbiology Services Colindale, Public Health England	Monica Galiano, Shahjahan Miah, Angie Lackenby, Omolola Akinbami, Tiina Talts, Leena Bhaw, Richard Myers, Steven Platt, Kirstin Edwards, Jonathan Hubb, Joanna Ellis, Maria Zambon
EPI_ISL_416472	hCoV-19/Belgium/UMF-03025/2020	2020-03-02	KU Leuven, Clinical and Epidemiological Virology	KU Leuven, Clinical and Epidemiological Virology	Bert Vanmechelen, Tony Wawina, Joan Marti-Carreras, Piet Maes
EPI_ISL_415143	hCoV-19/England/20100122107/2020	2020-03-02	Respiratory Virus Unit, Microbiology Services Colindale, Public Health England	Respiratory Virus Unit, Microbiology Services Colindale, Public Health England	Monica Galiano, Shahjahan Miah, Angie Lackenby, Omolola Akinbami, Tiina Talts, Leena Bhaw, Richard Myers, Steven Platt, Kirstin Edwards, Jonathan Hubb, Joanna Ellis, Maria Zambon
EPI_ISL_416473	hCoV-19/Hangzhou/ZJU-08/2020	2020-01-26	State Key Laboratory for Diagnosis and Treatment of Infectious Diseases, National Clinical Research Center for Infectious Diseases, First Affiliated Hospital, Zhejiang University School of Medicine, Hangzhou, China 310003	State Key Laboratory for Diagnosis and Treatment of Infectious Diseases, National Clinical Research Center for Infectious Diseases, First Affiliated Hospital, Zhejiang University School of Medicine, Hangzhou, China 310003	Hangping Yao, Nanping Wu, Chao Jiang, Xiangyun Lu, Linfang Cheng, Fumin Liu, Zhigang Wu, Haibo Wu, Changzhong Jin, Min Zheng, Lanjuan Li
EPI_ISL_415146	hCoV-19/England/20102000306/2020	2020-03-01	Respiratory Virus Unit, Microbiology Services Colindale, Public Health England	Respiratory Virus Unit, Microbiology Services Colindale, Public Health England	Monica Galiano, Shahjahan Miah, Angie Lackenby, Omolola Akinbami, Tiina Talts, Leena Bhaw, Richard Myers, Steven Platt, Kirstin Edwards, Jonathan Hubb, Joanna Ellis, Maria Zambon
EPI_ISL_416478	hCoV-19/Georgia/Tb-673/2020	2020-03-14	R. G. Lugar Center for Public Health Research, National Center for Disease Control and Public Health (NCDC) of Georgia.	R. G. Lugar Center for Public Health Research, National Center for Disease Control and Public Health (NCDC) of Georgia.	Marine Murtskhvaladze, Nato Kotaria, Ann Machablishvili, Lela Sabadze, Mari Gavashelidze, Ana Papkiauri, Meri Pantsulaia, Gvantsa Brachveli, Tata Imnadze, Tamar Jashiashvili, Tea Tevdoradze, Ketevan Sidamonidze, Ekaterine Khmaladze, Ekaterine Zhghenti, Roena Sukhiashvili, Mariam Zakalashvili, Lela Urushadze, Magda Dgebuadze, Giorgi Tomashvili, Davit Tsaguria, Ekaterine Zangaladze, Nino Berishvili…
EPI_ISL_415145	hCoV-19/England/20102000206/2020	2020-03-01	Respiratory Virus Unit, Microbiology Services Colindale, Public Health England	Respiratory Virus Unit, Microbiology Services Colindale, Public Health England	Monica Galiano, Shahjahan Miah, Angie Lackenby, Omolola Akinbami, Tiina Talts, Leena Bhaw, Richard Myers, Steven Platt, Kirstin Edwards, Jonathan Hubb, Joanna Ellis, Maria Zambon
EPI_ISL_416479	hCoV-19/Georgia/Tb-273/2020	2020-03-05	R. G. Lugar Center for Public Health Research, National Center for Disease Control and Public Health (NCDC) of Georgia.	R. G. Lugar Center for Public Health Research, National Center for Disease Control and Public Health (NCDC) of Georgia.	Marine Murtskhvaladze, Nato Kotaria, Ann Machablishvili, Lela Sabadze, Mari Gavashelidze, Ana Papkiauri, Meri Pantsulaia, Gvantsa Brachveli, Tata Imnadze, Tamar Jashiashvili, Tea Tevdoradze, Ketevan Sidamonidze, Ekaterine Khmaladze, Ekaterine Zhghenti, Roena Sukhiashvili, Mariam Zakalashvili, Lela Urushadze, Magda Dgebuadze, Giorgi Tomashvili, Davit Tsaguria, Ekaterine Zangaladze, Nino Berishvili…
EPI_ISL_416476	hCoV-19/Belgium/MTR-03026/2020	2020-03-02	KU Leuven, Clinical and Epidemiological Virology	KU Leuven, Clinical and Epidemiological Virology	Bert Vanmechelen, Tony Wawina, Joan Marti-Carreras, Piet Maes
EPI_ISL_415148	hCoV-19/England/20102000906/2020	2020-03-03	Respiratory Virus Unit, Microbiology Services Colindale, Public Health England	Respiratory Virus Unit, Microbiology Services Colindale, Public Health England	Monica Galiano, Shahjahan Miah, Angie Lackenby, Omolola Akinbami, Tiina Talts, Leena Bhaw, Richard Myers, Steven Platt, Kirstin Edwards, Jonathan Hubb, Joanna Ellis, Maria Zambon
EPI_ISL_416477	hCoV-19/Georgia/Tb-390/2020	2020-03-08	R. G. Lugar Center for Public Health Research, National Center for Disease Control and Public Health (NCDC) of Georgia.	R. G. Lugar Center for Public Health Research, National Center for Disease Control and Public Health (NCDC) of Georgia.	Marine Murtskhvaladze, Nato Kotaria, Ann Machablishvili, Lela Sabadze, Mari Gavashelidze, Ana Papkiauri, Meri Pantsulaia, Gvantsa Brachveli, Tata Imnadze, Tamar Jashiashvili, Tea Tevdoradze, Ketevan Sidamonidze, Ekaterine Khmaladze, Ekaterine Zhghenti, Roena Sukhiashvili, Mariam Zakalashvili, Lela Urushadze, Magda Dgebuadze, Giorgi Tomashvili, Davit Tsaguria, Ekaterine Zangaladze, Nino Berishvili…
EPI_ISL_415147	hCoV-19/England/20102000506/2020	2020-03-01	Respiratory Virus Unit, Microbiology Services Colindale, Public Health England	Respiratory Virus Unit, Microbiology Services Colindale, Public Health England	Monica Galiano, Shahjahan Miah, Angie Lackenby, Omolola Akinbami, Tiina Talts, Leena Bhaw, Richard Myers, Steven Platt, Kirstin Edwards, Jonathan Hubb, Joanna Ellis, Maria Zambon
EPI_ISL_415149	hCoV-19/England/20102068506/2020	2020-03-01	Respiratory Virus Unit, Microbiology Services Colindale, Public Health England	Respiratory Virus Unit, Microbiology Services Colindale, Public Health England	Monica Galiano, Shahjahan Miah, Angie Lackenby, Omolola Akinbami, Tiina Talts, Leena Bhaw, Richard Myers, Steven Platt, Kirstin Edwards, Jonathan Hubb, Joanna Ellis, Maria Zambon
EPI_ISL_417790	hCoV-19/Iceland/139/2020	2020-03-12	The National University Hospital of Iceland	deCODE genetics	Daniel F Gudbjartsson; Agnar Helgason; Hakon Jonsson; Olafur T Magnusson; Pall Melsted; Gudmundur L Norddahl; Jona Saemundsdottir; Asgeir Sigurdsson; Patrick Sulem; Arna B Agustsdottir; Berglind Eiriksdottir; Run Fridriksdottir; Elisabet E Gardarsdottir; Gudmundur Georgsson; Olafia S Gretarsdottir; Kjartan R Gudmundsson; Thora R Gunnarsdottir; Arnaldur Gylfason; Hilma Holm; Brynjar O Jensson; Asl…
EPI_ISL_416460	hCoV-19/USA/WA-S5/2020	2020-02-29	Seattle Flu Study	Seattle Flu Study	Chu et al
EPI_ISL_417791	hCoV-19/Iceland/140/2020	2020-03-12	The National University Hospital of Iceland	deCODE genetics	Daniel F Gudbjartsson; Agnar Helgason; Hakon Jonsson; Olafur T Magnusson; Pall Melsted; Gudmundur L Norddahl; Jona Saemundsdottir; Asgeir Sigurdsson; Patrick Sulem; Arna B Agustsdottir; Berglind Eiriksdottir; Run Fridriksdottir; Elisabet E Gardarsdottir; Gudmundur Georgsson; Olafia S Gretarsdottir; Kjartan R Gudmundsson; Thora R Gunnarsdottir; Arnaldur Gylfason; Hilma Holm; Brynjar O Jensson; Asl…
EPI_ISL_417794	hCoV-19/Iceland/143/2020	2020-03-12	The National University Hospital of Iceland	deCODE genetics	Daniel F Gudbjartsson; Agnar Helgason; Hakon Jonsson; Olafur T Magnusson; Pall Melsted; Gudmundur L Norddahl; Jona Saemundsdottir; Asgeir Sigurdsson; Patrick Sulem; Arna B Agustsdottir; Berglind Eiriksdottir; Run Fridriksdottir; Elisabet E Gardarsdottir; Gudmundur Georgsson; Olafia S Gretarsdottir; Kjartan R Gudmundsson; Thora R Gunnarsdottir; Arnaldur Gylfason; Hilma Holm; Brynjar O Jensson; Asl…
EPI_ISL_415131	hCoV-19/England/20099107406/2020	2020-02-29	Respiratory Virus Unit, Microbiology Services Colindale, Public Health England	Respiratory Virus Unit, Microbiology Services Colindale, Public Health England	Monica Galiano, Shahjahan Miah, Angie Lackenby, Omolola Akinbami, Tiina Talts, Leena Bhaw, Richard Myers, Steven Platt, Kirstin Edwards, Jonathan Hubb, Joanna Ellis, Maria Zambon
EPI_ISL_416463	hCoV-19/USA/WA-S8/2020	2020-02-24	Seattle Flu Study	Seattle Flu Study	Chu et al
EPI_ISL_417795	hCoV-19/Iceland/144/2020	2020-03-13	The National University Hospital of Iceland	deCODE genetics	Daniel F Gudbjartsson; Agnar Helgason; Hakon Jonsson; Olafur T Magnusson; Pall Melsted; Gudmundur L Norddahl; Jona Saemundsdottir; Asgeir Sigurdsson; Patrick Sulem; Arna B Agustsdottir; Berglind Eiriksdottir; Run Fridriksdottir; Elisabet E Gardarsdottir; Gudmundur Georgsson; Olafia S Gretarsdottir; Kjartan R Gudmundsson; Thora R Gunnarsdottir; Arnaldur Gylfason; Hilma Holm; Brynjar O Jensson; Asl…
EPI_ISL_416464	hCoV-19/USA/WA-S9/2020	2020-03-01	Seattle Flu Study	Seattle Flu Study	Chu et al
EPI_ISL_415130	hCoV-19/England/20099079106/2020	2020-03-01	Respiratory Virus Unit, Microbiology Services Colindale, Public Health England	Respiratory Virus Unit, Microbiology Services Colindale, Public Health England	Monica Galiano, Shahjahan Miah, Angie Lackenby, Omolola Akinbami, Tiina Talts, Leena Bhaw, Richard Myers, Steven Platt, Kirstin Edwards, Jonathan Hubb, Joanna Ellis, Maria Zambon
EPI_ISL_417792	hCoV-19/Iceland/141/2020	2020-03-13	The National University Hospital of Iceland	deCODE genetics	Daniel F Gudbjartsson; Agnar Helgason; Hakon Jonsson; Olafur T Magnusson; Pall Melsted; Gudmundur L Norddahl; Jona Saemundsdottir; Asgeir Sigurdsson; Patrick Sulem; Arna B Agustsdottir; Berglind Eiriksdottir; Run Fridriksdottir; Elisabet E Gardarsdottir; Gudmundur Georgsson; Olafia S Gretarsdottir; Kjartan R Gudmundsson; Thora R Gunnarsdottir; Arnaldur Gylfason; Hilma Holm; Brynjar O Jensson; Asl…
EPI_ISL_415133	hCoV-19/England/20100004706/2020	2020-02-29	Respiratory Virus Unit, Microbiology Services Colindale, Public Health England	Respiratory Virus Unit, Microbiology Services Colindale, Public Health England	Monica Galiano, Shahjahan Miah, Angie Lackenby, Omolola Akinbami, Tiina Talts, Leena Bhaw, Richard Myers, Steven Platt, Kirstin Edwards, Jonathan Hubb, Joanna Ellis, Maria Zambon
EPI_ISL_416461	hCoV-19/USA/WA-S6/2020	2020-02-29	Seattle Flu Study	Seattle Flu Study	Chu et al
EPI_ISL_416462	hCoV-19/USA/WA-S7/2020	2020-02-24	Seattle Flu Study	Seattle Flu Study	Chu et al
EPI_ISL_415132	hCoV-19/England/20100001406/2020	2020-02-28	Respiratory Virus Unit, Microbiology Services Colindale, Public Health England	Respiratory Virus Unit, Microbiology Services Colindale, Public Health England	Monica Galiano, Shahjahan Miah, Angie Lackenby, Omolola Akinbami, Tiina Talts, Leena Bhaw, Richard Myers, Steven Platt, Kirstin Edwards, Jonathan Hubb, Joanna Ellis, Maria Zambon
EPI_ISL_417793	hCoV-19/Iceland/142/2020	2020-03-13	The National University Hospital of Iceland	deCODE genetics	Daniel F Gudbjartsson; Agnar Helgason; Hakon Jonsson; Olafur T Magnusson; Pall Melsted; Gudmundur L Norddahl; Jona Saemundsdottir; Asgeir Sigurdsson; Patrick Sulem; Arna B Agustsdottir; Berglind Eiriksdottir; Run Fridriksdottir; Elisabet E Gardarsdottir; Gudmundur Georgsson; Olafia S Gretarsdottir; Kjartan R Gudmundsson; Thora R Gunnarsdottir; Arnaldur Gylfason; Hilma Holm; Brynjar O Jensson; Asl…
EPI_ISL_417798	hCoV-19/Iceland/148/2020	2020-03-13	The National University Hospital of Iceland	deCODE genetics	Daniel F Gudbjartsson; Agnar Helgason; Hakon Jonsson; Olafur T Magnusson; Pall Melsted; Gudmundur L Norddahl; Jona Saemundsdottir; Asgeir Sigurdsson; Patrick Sulem; Arna B Agustsdottir; Berglind Eiriksdottir; Run Fridriksdottir; Elisabet E Gardarsdottir; Gudmundur Georgsson; Olafia S Gretarsdottir; Kjartan R Gudmundsson; Thora R Gunnarsdottir; Arnaldur Gylfason; Hilma Holm; Brynjar O Jensson; Asl…
EPI_ISL_415135	hCoV-19/England/20100005406/2020	2020-02-28	Respiratory Virus Unit, Microbiology Services Colindale, Public Health England	Respiratory Virus Unit, Microbiology Services Colindale, Public Health England	Monica Galiano, Shahjahan Miah, Angie Lackenby, Omolola Akinbami, Tiina Talts, Leena Bhaw, Richard Myers, Steven Platt, Kirstin Edwards, Jonathan Hubb, Joanna Ellis, Maria Zambon
EPI_ISL_416467	hCoV-19/Belgium/MTR-03021/2020	2020-03-02	KU Leuven, Clinical and Epidemiological Virology	KU Leuven, Clinical and Epidemiological Virology	Bert Vanmechelen, Tony Wawina, Joan Marti-Carreras, Piet Maes
EPI_ISL_417799	hCoV-19/Iceland/149/2020	2020-03-13	The National University Hospital of Iceland	deCODE genetics	Daniel F Gudbjartsson; Agnar Helgason; Hakon Jonsson; Olafur T Magnusson; Pall Melsted; Gudmundur L Norddahl; Jona Saemundsdottir; Asgeir Sigurdsson; Patrick Sulem; Arna B Agustsdottir; Berglind Eiriksdottir; Run Fridriksdottir; Elisabet E Gardarsdottir; Gudmundur Georgsson; Olafia S Gretarsdottir; Kjartan R Gudmundsson; Thora R Gunnarsdottir; Arnaldur Gylfason; Hilma Holm; Brynjar O Jensson; Asl…
EPI_ISL_415134	hCoV-19/England/20100004806/2020	2020-02-29	Respiratory Virus Unit, Microbiology Services Colindale, Public Health England	Respiratory Virus Unit, Microbiology Services Colindale, Public Health England	Monica Galiano, Shahjahan Miah, Angie Lackenby, Omolola Akinbami, Tiina Talts, Leena Bhaw, Richard Myers, Steven Platt, Kirstin Edwards, Jonathan Hubb, Joanna Ellis, Maria Zambon
EPI_ISL_416468	hCoV-19/Belgium/GMH-03022/2020	2020-03-02	KU Leuven, Clinical and Epidemiological Virology	KU Leuven, Clinical and Epidemiological Virology	Bert Vanmechelen, Tony Wawina, Joan Marti-Carreras, Piet Maes
EPI_ISL_417796	hCoV-19/Iceland/146/2020	2020-03-13	The National University Hospital of Iceland	deCODE genetics	Daniel F Gudbjartsson; Agnar Helgason; Hakon Jonsson; Olafur T Magnusson; Pall Melsted; Gudmundur L Norddahl; Jona Saemundsdottir; Asgeir Sigurdsson; Patrick Sulem; Arna B Agustsdottir; Berglind Eiriksdottir; Run Fridriksdottir; Elisabet E Gardarsdottir; Gudmundur Georgsson; Olafia S Gretarsdottir; Kjartan R Gudmundsson; Thora R Gunnarsdottir; Arnaldur Gylfason; Hilma Holm; Brynjar O Jensson; Asl…
EPI_ISL_415137	hCoV-19/England/20100023206/2020	2020-03-02	Respiratory Virus Unit, Microbiology Services Colindale, Public Health England	Respiratory Virus Unit, Microbiology Services Colindale, Public Health England	Monica Galiano, Shahjahan Miah, Angie Lackenby, Omolola Akinbami, Tiina Talts, Leena Bhaw, Richard Myers, Steven Platt, Kirstin Edwards, Jonathan Hubb, Joanna Ellis, Maria Zambon
EPI_ISL_416465	hCoV-19/USA/WA-S10/2020	2020-02-29	Seattle Flu Study	Seattle Flu Study	Chu et al
EPI_ISL_417797	hCoV-19/Iceland/147/2020	2020-03-13	The National University Hospital of Iceland	deCODE genetics	Daniel F Gudbjartsson; Agnar Helgason; Hakon Jonsson; Olafur T Magnusson; Pall Melsted; Gudmundur L Norddahl; Jona Saemundsdottir; Asgeir Sigurdsson; Patrick Sulem; Arna B Agustsdottir; Berglind Eiriksdottir; Run Fridriksdottir; Elisabet E Gardarsdottir; Gudmundur Georgsson; Olafia S Gretarsdottir; Kjartan R Gudmundsson; Thora R Gunnarsdottir; Arnaldur Gylfason; Hilma Holm; Brynjar O Jensson; Asl…
EPI_ISL_415136	hCoV-19/England/20100022706/2020	2020-02-29	Respiratory Virus Unit, Microbiology Services Colindale, Public Health England	Respiratory Virus Unit, Microbiology Services Colindale, Public Health England	Monica Galiano, Shahjahan Miah, Angie Lackenby, Omolola Akinbami, Tiina Talts, Leena Bhaw, Richard Myers, Steven Platt, Kirstin Edwards, Jonathan Hubb, Joanna Ellis, Maria Zambon
EPI_ISL_416466	hCoV-19/USA/WA-S11/2020	2020-03-03	Seattle Flu Study	Seattle Flu Study	Chu et al
EPI_ISL_415139	hCoV-19/England/20100077906/2020	2020-03-01	Respiratory Virus Unit, Microbiology Services Colindale, Public Health England	Respiratory Virus Unit, Microbiology Services Colindale, Public Health England	Monica Galiano, Shahjahan Miah, Angie Lackenby, Omolola Akinbami, Tiina Talts, Leena Bhaw, Richard Myers, Steven Platt, Kirstin Edwards, Jonathan Hubb, Joanna Ellis, Maria Zambon
EPI_ISL_415138	hCoV-19/England/20100024006/2020	2020-03-02	Respiratory Virus Unit, Microbiology Services Colindale, Public Health England	Respiratory Virus Unit, Microbiology Services Colindale, Public Health England	Monica Galiano, Shahjahan Miah, Angie Lackenby, Omolola Akinbami, Tiina Talts, Leena Bhaw, Richard Myers, Steven Platt, Kirstin Edwards, Jonathan Hubb, Joanna Ellis, Maria Zambon
EPI_ISL_416469	hCoV-19/Belgium/SN-03031/2020	2020-03-03	KU Leuven, Clinical and Epidemiological Virology	KU Leuven, Clinical and Epidemiological Virology	Bert Vanmechelen, Tony Wawina, Joan Marti-Carreras, Piet Maes
EPI_ISL_416492	hCoV-19/USA/WI-05/2020	2020-03-15	University of Wisconsin-Madison AIDS Vaccine Research Laboratories	University of Wisconsin-Madison AIDS Vaccine Research Laboratories	Katarina Braun and Gage Moreno
EPI_ISL_416493	hCoV-19/France/HF2196/2020	2020-03-08	CH Jean de Navarre Laboratoire de Biologie	National Reference Center for Viruses of Respiratory Infections, Institut Pasteur, Paris	Mélnie Albert, Marion Barbet, Sylvie Behillil, Méline Bizard, Angela Brisebarre, Flora Donati, Etienne Simon-Lorière, Vincent Enouf, Maud Vanpeene, Sylvie van der Werf
EPI_ISL_416491	hCoV-19/USA/WI-04/2020	2020-03-15	University of Wisconsin-Madison AIDS Vaccine Research Laboratories	University of Wisconsin-Madison AIDS Vaccine Research Laboratories	Katarina Braun and Gage Moreno
EPI_ISL_416496	hCoV-19/France/HF2237/2020	2020-03-10	Centre Hospitalier Compiègne Laboratoire de Biologie	National Reference Center for Viruses of Respiratory Infections, Institut Pasteur, Paris	Mélnie Albert, Marion Barbet, Sylvie Behillil, Méline Bizard, Angela Brisebarre, Flora Donati, Etienne Simon-Lorière, Vincent Enouf, Maud Vanpeene, Sylvie van der Werf, Raulin Olivia
EPI_ISL_416497	hCoV-19/France/HF2239/2020	2020-03-10	Centre Hospitalier Compiègne Laboratoire de Biologie	National Reference Center for Viruses of Respiratory Infections, Institut Pasteur, Paris	Mélnie Albert, Marion Barbet, Sylvie Behillil, Méline Bizard, Angela Brisebarre, Flora Donati, Etienne Simon-Lorière, Vincent Enouf, Maud Vanpeene, Sylvie van der Werf, Raulin Olivia
EPI_ISL_416494	hCoV-19/France/N2223/2020	2020-03-04	Centre Hositalier Universitaire de Rouen Laboratoire de Virologie	National Reference Center for Viruses of Respiratory Infections, Institut Pasteur, Paris	Mélnie Albert, Marion Barbet, Sylvie Behillil, Méline Bizard, Angela Brisebarre, Flora Donati, Etienne Simon-Lorière, Vincent Enouf, Maud Vanpeene, Sylvie van der Werf, Jean-Christophe Plantier
EPI_ISL_416495	hCoV-19/France/HF2234/2020	2020-03-10	Centre Hospitalier Compiègne Laboratoire de Biologie	National Reference Center for Viruses of Respiratory Infections, Institut Pasteur, Paris	Mélnie Albert, Marion Barbet, Sylvie Behillil, Méline Bizard, Angela Brisebarre, Flora Donati, Etienne Simon-Lorière, Vincent Enouf, Maud Vanpeene, Sylvie van der Werf, Raulin Olivia
EPI_ISL_416498	hCoV-19/France/IDF2256/2020	2020-03-11	Institut Médico légal- Hop R. Poincaré	National Reference Center for Viruses of Respiratory Infections, Institut Pasteur, Paris	Mélnie Albert, Marion Barbet, Sylvie Behillil, Méline Bizard, Angela Brisebarre, Flora Donati, Etienne Simon-Lorière, Vincent Enouf, Maud Vanpeene, Sylvie van der Werf
EPI_ISL_416499	hCoV-19/France/IDF2278/2020	2020-03-11	LABM GH nord Essonne	National Reference Center for Viruses of Respiratory Infections, Institut Pasteur, Paris	Mélnie Albert, Marion Barbet, Sylvie Behillil, Méline Bizard, Angela Brisebarre, Flora Donati, Etienne Simon-Lorière, Vincent Enouf, Maud Vanpeene, Sylvie van der Werf
EPI_ISL_416481	hCoV-19/Georgia/Tb-712/2020	2020-03-16	R. G. Lugar Center for Public Health Research, National Center for Disease Control and Public Health (NCDC) of Georgia.	R. G. Lugar Center for Public Health Research, National Center for Disease Control and Public Health (NCDC) of Georgia.	Gvantsa Chanturia, Marine Murtskhvaladze, Nato Kotaria, Ann Machablishvili, Lela Sabadze, Mari Gavashelidze, Ana Papkiauri, Meri Pantsulaia, Gvantsa Brachveli, Tata Imnadze, Tamar Jashiashvili, Tea Tevdoradze, Ketevan Sidamonidze, Ekaterine Khmaladze, Ekaterine Zhghenti, Roena Sukhiashvili, Mariam Zakalashvili, Lela Urushadze, Magda Dgebuadze, Giorgi Tomashvili, Davit Tsaguria, Ekaterine Zangalad…
EPI_ISL_416482	hCoV-19/Georgia/Tb/2020	2020-03-13	R. G. Lugar Center for Public Health Research, National Center for Disease Control and Public Health (NCDC) of Georgia.	R. G. Lugar Center for Public Health Research, National Center for Disease Control and Public Health (NCDC) of Georgia.	Adam Kotorashvili, Marine Murtskhvaladze, Nato Kotaria, Ann Machablishvili, Lela Sabadze, Mari Gavashelidze, Ana Papkiauri, Meri Pantsulaia, Gvantsa Brachveli, Tata Imnadze, Tamar Jashiashvili, Tea Tevdoradze, Ketevan Sidamonidze, Ekaterine Khmaladze, Ekaterine Zhghenti, Roena Sukhiashvili, Mariam Zakalashvili, Lela Urushadze, Magda Dgebuadze, Giorgi Tomashvili, Davit Tsaguria, Ekaterine Zangalad…
EPI_ISL_415151	hCoV-19/USA/NY2-PV08100/2020	2020-03-04	MSHS Clinical Microbiology Laboratories	MSHS Pathogen Surveillance Program	Gopi Patel, Emilia Sordillo, Melissa Gitman, Alberto Paniz-mondolfi, Matthew Hernandez, Shelcie Fabre, Jose Polanco, Ana Silvia Gonzalez-Reiche, Zenab Khan, Nancy Francoeur, Melissa Smith, Robert Sebra, Lisa Miorin, Wen-chun Liu, Randy Albrecht, Judith Aberg, Florian Krammer, Adolfo Garcia-Sarstre, Viviana Simon, Harm van Bakel
EPI_ISL_415150	hCoV-19/England/20110003506/2020	2020-03-09	Respiratory Virus Unit, Microbiology Services Colindale, Public Health England	Respiratory Virus Unit, Microbiology Services Colindale, Public Health England	Monica Galiano, Shahjahan Miah, Angie Lackenby, Omolola Akinbami, Tiina Talts, Leena Bhaw, Richard Myers, Steven Platt, Kirstin Edwards, Jonathan Hubb, Joanna Ellis, Maria Zambon
EPI_ISL_416480	hCoV-19/Georgia/Tb-537/2020	2020-03-11	R. G. Lugar Center for Public Health Research, National Center for Disease Control and Public Health (NCDC) of Georgia.	R. G. Lugar Center for Public Health Research, National Center for Disease Control and Public Health (NCDC) of Georgia.	Ann Machablishvili, Nato Kotaria, Marine Murtskhvaladze, Lela Sabadze, Mari Gavashelidze, Ana Papkiauri, Meri Pantsulaia, Gvantsa Brachveli, Tata Imnadze, Tamar Jashiashvili, Tea Tevdoradze, Ketevan Sidamonidze, Ekaterine Khmaladze, Ekaterine Zhghenti, Roena Sukhiashvili, Mariam Zakalashvili, Lela Urushadze, Magda Dgebuadze, Giorgi Tomashvili, Davit Tsaguria, Ekaterine Zangaladze, Nino Berishvili…
EPI_ISL_416485	hCoV-19/Spain/Valencia6/2020	2020-02-27	Servicio de Microbiologia. Consorcio Hospital General Universitario de Valencia	Sequencing and Bioinformatics Service and Molecular Epidemiology Research Group. FISABIO-Public Health	Griselda De Marco, Neris Garcia-Gonzalez, Maria Alma Bracho, Maria Dolores Ocete, Concepcion Gimeno, Giuseppe D'Auria, Fernando Gonzalez-Candelas
EPI_ISL_415153	hCoV-19/Belgium/VLM-03011/2020	2020-03-03	KU Leuven, Clinical and Epidemiological Virology	KU Leuven, Clinical and Epidemiological Virology	Bert Vanmechelen, Joan Marti-Carreras, Tony Wawina, Marc Van Ranst, Piet Maes
EPI_ISL_416486	hCoV-19/Spain/Valencia7/2020	2020-03-02	Servicio de Microbiología. Consorcio Hospital General Universitario de Valencia	Sequencing and Bioinformatics Service and Molecular Epidemiology Research Group. FISABIO-Public Health	Neris Garcia-Gonzalez, Maria Alma Bracho, Maria Dolores Ocete, Concepcion Gimeno, Giuseppe D'Auria, Griselda De Marco, Fernando Gonzalez-Candelas
EPI_ISL_415152	hCoV-19/Panama/328677/2020	2020-03-06	Gorgas Memorial Institute for Health Studies	Gorgas Memorial Institute for Health Studies	Danilo Franco, Sandra Lopez-Verges, Elimelec Valdespino, Claudia Gonzalez, Oris Chavarria, Ambar Moreno, Yamilka Diaz, Leyda Abrego, Juan M. Pascale, Alexander A. Martinez.
EPI_ISL_416483	hCoV-19/Spain/Valencia4/2020	2020-02-26	Servicio de Microbiología. Consorcio Hospital General Universitario de Valencia	Sequencing and Bioinformatics Service and Molecular Epidemiology Research Group. FISABIO-Public Health	Maria Alma Bracho, Maria Dolores Ocete, Concepcion Gimeno, Giuseppe D'Auria, Griselda De Marco, Neris Garcia-Gonzalez, Fernando Gonzalez-Candelas
EPI_ISL_415155	hCoV-19/Belgium/VAG-03013/2020	2020-03-01	KU Leuven, Clinical and Epidemiological Virology	KU Leuven, Clinical and Epidemiological Virology	Bert Vanmechelen, Joan Marti-Carreras, Tony Wawina, Marc Van Ranst, Piet Maes
EPI_ISL_416484	hCoV-19/Spain/Valencia5/2020	2020-02-27	Servicio de Microbiología. Consorcio Hospital General Universitario de Valencia	Sequencing and Bioinformatics Service and Molecular Epidemiology Research Group. FISABIO-Public Health	Maria Dolores Ocete, Concepcion Gimeno, Giuseppe D'Auria, Griselda De Marco, Neris Garcia-Gonzalez, Maria Alma Bracho, Fernando Gonzalez-Candelas
EPI_ISL_415154	hCoV-19/Belgium/BM-03012/2020	2020-03-01	KU Leuven, Clincal and Epidemiological Virology	KU Leuven, Clincal and Epidemiological Virology	Bert Vanmechelen, Joan Marti-Careras, Tony Wawina, Marc Van Ranst, Piet Maes.
EPI_ISL_416489	hCoV-19/USA/WI-02/2020	2020-03-15	University of Wisconsin-Madison AIDS Vaccine Research Laboratory	University of Wisconsin-Madison AIDS Vaccine Research Laboratory	Katarina Braun and Gage Moreno
EPI_ISL_415157	hCoV-19/Belgium/BC-03016/2020	2020-03-01	KU Leuven, Clinical and Epidemiological Virology	KU Leuven, Clinical and Epidemiological Virology	Bert Vanmechelen, Joan Marti-Carreras, Tony Wawina, Piet Maes
EPI_ISL_415156	hCoV-19/Belgium/SH-03014/2020	2020-03-01	KU Leuven, Clinical and Epidemiological Virology	KU Leuven, Clinical and Epidemiological Virology	Bert Vanmechelen, Joan Marti-Carreras, Tony Wawina, Piet Maes
EPI_ISL_416487	hCoV-19/Spain/Valencia8/2020	2020-03-04	Servicio de Microbiología. Consorcio Hospital General Universitario de Valencia	Sequencing and Bioinformatics Service and Molecular Epidemiology Research Group. FISABIO-Public Health	Giuseppe D'Auria, Griselda De Marco, Neris Garcia-Gonzalez, Maria Alma Bracho, Maria Dolores Ocete, Concepcion Gimeno, Fernando Gonzalez-Candelas
EPI_ISL_415159	hCoV-19/Belgium/BA-02291/2020	2020-02-29	KU Leuven, Clinical and Epidemiological Virology	KU Leuven, Clinical and Epidemiological Virology	Bert Vanmechelen, Joan Marti-Carreras, Tony Wawina, Piet Maes
EPI_ISL_416488	hCoV-19/Poland/PL_P1/2020	2020-03-03	ViroGenetics - BSL3 Laboratory of Virology; Human Genome Variation Research Group & Genomics Centre MCB; Bioinformatics Research Group Department of Virology	ViroGenetics - BSL3 Laboratory of Virology; Human Genome Variation Research Group & Genomics Centre MCB; Bioinformatics Research Group Department of Virology	Aleksandra Milewska, Ewelina Pośpiech, Agata Jarosz, Adrianna Klajmon, Kamila Marszałek, Katarzyna Pancer, Magdalena Rzeczkowska, Tomasz Wołkowicz, Katarzyna Zacharczuk, Agnieszka Kołakowska-Kulesza, Natalia Wolaniuk, Ewelina Hallman-Szelińska, Paweł P Łabaj, Wojciech Branicki, Krzysztof Pyrć
EPI_ISL_415158	hCoV-19/Belgium/QKJ-03015/2020	2020-03-01	KU Leuven, Clinical and Epidemiological Virology	KU Leuven, Clinical and Epidemiological Virology	Bert Vanmechelen, Joan Marti-Carreras, Tony Wawina, Piet Maes
EPI_ISL_418213	hCoV-19/Senegal/094/2020	2020-03-12	Institut Pasteur Dakar	Institut Pasteur de Dakar	Ndongo Dia, Ousmane Faye, Amadou Alpha Sall
EPI_ISL_418212	hCoV-19/Senegal/087/2020	2020-03-11	Institut Pasteur Dakar	Institut Pasteur de Dakar	Ndongo Dia, Ousmane Faye, Amadou Alpha sall
EPI_ISL_418211	hCoV-19/Senegal/082/2020	2020-03-11	Institut Pasteur Dakar	Institut Pasteur de Dakar	Ndongo Dia, Ousmane Faye, Amadou Alpha Sall
EPI_ISL_418210	hCoV-19/Senegal/073/2020	2020-03-10	Institut Pasteur Dakar	Institut Pasteur de Dakar	Ndongo Dia, Ousmane Faye, Amadou Alpha Sall
EPI_ISL_418217	hCoV-19/Senegal/139/2020	2020-03-13	Institut Pasteur Dakar	Institut Pasteur de Dakar	Ndongo Dia, Ousmane Faye, Amadou Alpha Sall
EPI_ISL_418216	hCoV-19/Senegal/136/2020	2020-03-13	Institut Pasteur Dakar	Institut Pasteur de Dakar	Ndongo Dia, Ousmane Faye, Amadou Alpha Sall
EPI_ISL_418215	hCoV-19/Senegal/119/2020	2020-03-12	Instirut Pasteur Dakar	Institut Pasteur de Dakar	Ndongo Dia, Ousmane Faye, Amadou Alpha Sall
EPI_ISL_418214	hCoV-19/Senegal/102/2020	2020-03-12	Institut Pasteur Dakar	Institut Pasteur de Dakar	Ndongo Dia, Ousmane Faye, Amadou Alpha Sall
EPI_ISL_418219	hCoV-19/France/B1623/2020	2020-02-26	CHU - Hôpital Cavale Blanche - Labo. de Virologie	National Reference Center for Viruses of Respiratory Infections, Institut Pasteur, Paris	Mélanie Albert, Marion Barbet, Sylvie Behillil, Méline Bizard, Angela Brisebarre, Flora Donati, Fabiana Gambaro, Etienne Simon-Lorière, Vincent Enouf, Maud Vanpeene, Sylvie van der Werf, Léa Pilorge
EPI_ISL_418218	hCoV-19/France/HF1465/2020	2020-02-21	Centre Hospitalier Compiègne Laboratoire de Biologie	National Reference Center for Viruses of Respiratory Infections, Institut Pasteur, Paris	Mélanie Albert, Marion Barbet, Sylvie Behillil, Méline Bizard, Angela Brisebarre, Flora Donati, Fabiana Gambaro, Etienne Simon-Lorière, Vincent Enouf, Maud Vanpeene, Sylvie van der Werf, Raulin Olivia
EPI_ISL_412900	hCoV-19/Wuhan/HBCDC-HB-04/2019	2019-12-30	Wuhan Jinyintan Hospital	Hubei Provincial Center for Disease Control and Prevention	Bin Fang, Xiang Li, Xiao Yu, Linlin Liu, Bo Yang, Faxian Zhan, Guojun Ye, Xixiang Huo, Junqiang Xu, Bo Yu, Kun Cai, Jing Li, Yongzhong Jiang.
EPI_ISL_418202	hCoV-19/USA/NY-NYUMC17/2020	2020-03-17	NYU Langone Health	Department of Pathology and Medicine, New York University School of Medicine	Margaret Black, John Cadley, Paolo Cotzia, John Chen, Dacia Dimartino, Xiaojun Feng, Adriana Heguy, Megan Hogan, Emily Huang, George Jour, Christian Marier, Matthew T. Maurano, Mark J. Mulligan, Peter Meyn, Jared Pinnell, Amy Rapkiewicz, Marie Samanovic-Golden, Antonio Serrano, Guomiao Shen, Matija Snuderl, Nick Vulpescu, Gael Westby, Paul Zappile
EPI_ISL_418201	hCoV-19/USA/NY-NYUMC16/2020	2020-03-17	NYU Langone Health	Department of Pathology and Medicine, New York University School of Medicine	Margaret Black, John Cadley, Paolo Cotzia, John Chen, Dacia Dimartino, Xiaojun Feng, Adriana Heguy, Megan Hogan, Emily Huang, George Jour, Christian Marier, Matthew T. Maurano, Mark J. Mulligan, Peter Meyn, Jared Pinnell, Amy Rapkiewicz, Marie Samanovic-Golden, Antonio Serrano, Guomiao Shen, Matija Snuderl, Nick Vulpescu, Gael Westby, Paul Zappile
EPI_ISL_418200	hCoV-19/USA/NY-NYUMC15/2020	2020-03-17	NYU Langone Health	Department of Pathology and Medicine, New York University School of Medicine	Margaret Black, John Cadley, Paolo Cotzia, John Chen, Dacia Dimartino, Xiaojun Feng, Adriana Heguy, Megan Hogan, Emily Huang, George Jour, Christian Marier, Matthew T. Maurano, Mark J. Mulligan, Peter Meyn, Jared Pinnell, Amy Rapkiewicz, Marie Samanovic-Golden, Antonio Serrano, Guomiao Shen, Matija Snuderl, Nick Vulpescu, Gael Westby, Paul Zappile
EPI_ISL_418206	hCoV-19/Senegal/003/2020	2020-02-28	Institut Pasteur Dakar	Institut Pasteur de Dakar	Ndongo Dia, Ousmane Faye, Amadou Alpha Sall
EPI_ISL_418205	hCoV-19/USA/NY-NYUMC20/2020	2020-03-12	NYU Langone Health	Department of Pathology and Medicine, New York University School of Medicine	Margaret Black, John Cadley, Paolo Cotzia, John Chen, Dacia Dimartino, Xiaojun Feng, Adriana Heguy, Megan Hogan, Emily Huang, George Jour, Christian Marier, Matthew T. Maurano, Mark J. Mulligan, Peter Meyn, Jared Pinnell, Amy Rapkiewicz, Marie Samanovic-Golden, Antonio Serrano, Guomiao Shen, Matija Snuderl, Nick Vulpescu, Gael Westby, Paul Zappile
EPI_ISL_418204	hCoV-19/USA/NY-NYUMC19/2020	2020-03-17	NYU Langone Health	Department of Pathology and Medicine, New York University School of Medicine	Margaret Black, John Cadley, Paolo Cotzia, John Chen, Dacia Dimartino, Xiaojun Feng, Adriana Heguy, Megan Hogan, Emily Huang, George Jour, Christian Marier, Matthew T. Maurano, Mark J. Mulligan, Peter Meyn, Jared Pinnell, Amy Rapkiewicz, Marie Samanovic-Golden, Antonio Serrano, Guomiao Shen, Matija Snuderl, Nick Vulpescu, Gael Westby, Paul Zappile
EPI_ISL_418203	hCoV-19/USA/NY-NYUMC18/2020	2020-03-17	NYU Langone Health	Department of Pathology and Medicine, New York University School of Medicine	Margaret Black, John Cadley, Paolo Cotzia, John Chen, Dacia Dimartino, Xiaojun Feng, Adriana Heguy, Megan Hogan, Emily Huang, George Jour, Christian Marier, Matthew T. Maurano, Mark J. Mulligan, Peter Meyn, Jared Pinnell, Amy Rapkiewicz, Marie Samanovic-Golden, Antonio Serrano, Guomiao Shen, Matija Snuderl, Nick Vulpescu, Gael Westby, Paul Zappile
EPI_ISL_418209	hCoV-19/Senegal/026/2020	2020-03-03	Institut Pasteur Dakar	Institut Pasteur de Dakar	Ndongo Dia, Ousmane Faye, Amadou Alpha Sall
EPI_ISL_418208	hCoV-19/Senegal/020/2020	2020-03-04	Institut Pasteur Dakar	Institut Pasteur de Dakar	Ndongo Dia, Ousmane Faye, Amadou Alpha Sall
EPI_ISL_418207	hCoV-19/Senegal/016/2020	2020-03-02	Institut Pasteur Dakar	Institut Pasteur de Dakar	Ndongo Dia, Ousmane Faye, Amadou Alpha Sall
EPI_ISL_406223	hCoV-19/USA/AZ1/2020	2020-01-22	Arizona Department of Health Services	Pathogen Discovery, Respiratory Viruses Branch, Division of Viral Diseases, Centers for Disease Control and Prevention	Ying Tao, Clinton R. Paden, Krista Queen, Anna Uehara, Yan Li, Jing Zhang, Xiaoyan Lu, Brian Lynch, Senthil Kumar K. Sakthivel, Brett L. Whitaker, Shifaq Kamili, Lijuan Wang, Janna' R. Murray, Susan I. Gerber, Stephen Lindstrom, Suxiang Tong
EPI_ISL_417700	hCoV-19/Iceland/173/2020	2020-03-15	The National University Hospital of Iceland	deCODE genetics	Daniel F Gudbjartsson; Agnar Helgason; Hakon Jonsson; Olafur T Magnusson; Pall Melsted; Gudmundur L Norddahl; Jona Saemundsdottir; Asgeir Sigurdsson; Patrick Sulem; Arna B Agustsdottir; Berglind Eiriksdottir; Run Fridriksdottir; Elisabet E Gardarsdottir; Gudmundur Georgsson; Olafia S Gretarsdottir; Kjartan R Gudmundsson; Thora R Gunnarsdottir; Arnaldur Gylfason; Hilma Holm; Brynjar O Jensson; Asl…
EPI_ISL_417703	hCoV-19/Iceland/179/2020	2020-03-16	The National University Hospital of Iceland	deCODE genetics	Daniel F Gudbjartsson; Agnar Helgason; Hakon Jonsson; Olafur T Magnusson; Pall Melsted; Gudmundur L Norddahl; Jona Saemundsdottir; Asgeir Sigurdsson; Patrick Sulem; Arna B Agustsdottir; Berglind Eiriksdottir; Run Fridriksdottir; Elisabet E Gardarsdottir; Gudmundur Georgsson; Olafia S Gretarsdottir; Kjartan R Gudmundsson; Thora R Gunnarsdottir; Arnaldur Gylfason; Hilma Holm; Brynjar O Jensson; Asl…
EPI_ISL_417704	hCoV-19/Iceland/92/2020	2020-03-10	The National University Hospital of Iceland	deCODE genetics	Daniel F Gudbjartsson; Agnar Helgason; Hakon Jonsson; Olafur T Magnusson; Pall Melsted; Gudmundur L Norddahl; Jona Saemundsdottir; Asgeir Sigurdsson; Patrick Sulem; Arna B Agustsdottir; Berglind Eiriksdottir; Run Fridriksdottir; Elisabet E Gardarsdottir; Gudmundur Georgsson; Olafia S Gretarsdottir; Kjartan R Gudmundsson; Thora R Gunnarsdottir; Arnaldur Gylfason; Hilma Holm; Brynjar O Jensson; Asl…
EPI_ISL_417701	hCoV-19/Iceland/74/2020	2020-03-09	The National University Hospital of Iceland	deCODE genetics	Daniel F Gudbjartsson; Agnar Helgason; Hakon Jonsson; Olafur T Magnusson; Pall Melsted; Gudmundur L Norddahl; Jona Saemundsdottir; Asgeir Sigurdsson; Patrick Sulem; Arna B Agustsdottir; Berglind Eiriksdottir; Run Fridriksdottir; Elisabet E Gardarsdottir; Gudmundur Georgsson; Olafia S Gretarsdottir; Kjartan R Gudmundsson; Thora R Gunnarsdottir; Arnaldur Gylfason; Hilma Holm; Brynjar O Jensson; Asl…
EPI_ISL_417702	hCoV-19/Iceland/33/2020	2020-03-03	The National University Hospital of Iceland	deCODE genetics	Daniel F Gudbjartsson; Agnar Helgason; Hakon Jonsson; Olafur T Magnusson; Pall Melsted; Gudmundur L Norddahl; Jona Saemundsdottir; Asgeir Sigurdsson; Patrick Sulem; Arna B Agustsdottir; Berglind Eiriksdottir; Run Fridriksdottir; Elisabet E Gardarsdottir; Gudmundur Georgsson; Olafia S Gretarsdottir; Kjartan R Gudmundsson; Thora R Gunnarsdottir; Arnaldur Gylfason; Hilma Holm; Brynjar O Jensson; Asl…
EPI_ISL_415991	hCoV-19/Wales/PHW18/2020	2020-03-09	Wales Specialist Virology Centre	Public Health Wales Microbiology Cardiff	Catherine Moore, Joanne Watkins, Sally Corden, Tom Connor
EPI_ISL_414663	hCoV-19/Guangzhou/GZMU0016/2020	2020-02-25	State Key Laboratory of Respiratory Disease, National Clinical Research Center for Respiratory Disease, Guangzhou Institute of Respiratory Health, the First Affiliated Hospital of Guangzhou Medical University	the First Affiliated Hospital of Guangzhou Medical University & BGI-Shenzhen	Zhao et al
EPI_ISL_414691	hCoV-19/Guangzhou/GZMU0048/2020	2020-02-25	State Key Laboratory of Respiratory Disease, National Clinical Research Center for Respiratory Disease, Guangzhou Institute of Respiratory Health, the First Affiliated Hospital of Guangzhou Medical University	The First Affiliated Hospital of Guangzhou Medical University & BGI-Shenzhen	Zhao et al
EPI_ISL_414690	hCoV-19/Guangzhou/GZMU0047/2020	2020-02-25	State Key Laboratory of Respiratory Disease, National Clinical Research Center for Respiratory Disease, Guangzhou Institute of Respiratory Health, the First Affiliated Hospital of Guangzhou Medical University	The First Affiliated Hospital of Guangzhou Medical University & BGI-Shenzhen	Zhao et al
EPI_ISL_412030	hCoV-19/Hong Kong/VB20026565/2020	2020-02-01	Hong Kong Department of Health	School of Public Health, The University of Hon g Kong	Dominic N.C. Tsang, Daniel K.W. Chu, Leo L.M. Poon, Malik Peiris
EPI_ISL_414692	hCoV-19/Guangzhou/GZMU0014/2020	2020-02-25	State Key Laboratory of Respiratory Disease, National Clinical Research Center for Respiratory Disease, Guangzhou Institute of Respiratory Health, the First Affiliated Hospital of Guangzhou Medical University	The First Affiliated Hospital of Guangzhou Medical University & BGI-Shenzhen	Zhao et al
EPI_ISL_417721	hCoV-19/Iceland/27/2020	2020-03-03	The National University Hospital of Iceland	deCODE genetics	Daniel F Gudbjartsson; Agnar Helgason; Hakon Jonsson; Olafur T Magnusson; Pall Melsted; Gudmundur L Norddahl; Jona Saemundsdottir; Asgeir Sigurdsson; Patrick Sulem; Arna B Agustsdottir; Berglind Eiriksdottir; Run Fridriksdottir; Elisabet E Gardarsdottir; Gudmundur Georgsson; Olafia S Gretarsdottir; Kjartan R Gudmundsson; Thora R Gunnarsdottir; Arnaldur Gylfason; Hilma Holm; Brynjar O Jensson; Asl…
EPI_ISL_417722	hCoV-19/Iceland/110/2020	2020-03-11	The National University Hospital of Iceland	deCODE genetics	Daniel F Gudbjartsson; Agnar Helgason; Hakon Jonsson; Olafur T Magnusson; Pall Melsted; Gudmundur L Norddahl; Jona Saemundsdottir; Asgeir Sigurdsson; Patrick Sulem; Arna B Agustsdottir; Berglind Eiriksdottir; Run Fridriksdottir; Elisabet E Gardarsdottir; Gudmundur Georgsson; Olafia S Gretarsdottir; Kjartan R Gudmundsson; Thora R Gunnarsdottir; Arnaldur Gylfason; Hilma Holm; Brynjar O Jensson; Asl…
EPI_ISL_412034	hCoV-19/Wuhan/Tongji-01/2020	2020-01	unknown	Department of Clinical Laboratory, Tongji Hospital	Liu,W., Zhang,Q., Song,H., Xiang,R., Sun,Z. and Liu,Y
EPI_ISL_412035	hCoV-19/Wuhan/Tongji-02/2020	2020-01	unknown	Department of Clinical Laboratory, Tongji Hospital	Liu,W., Zhang,Q., Song,H., Xiang,R., Sun,Z. and Liu,Y
EPI_ISL_417720	hCoV-19/Iceland/138/2020	2020-03-12	The National University Hospital of Iceland	deCODE genetics	Daniel F Gudbjartsson; Agnar Helgason; Hakon Jonsson; Olafur T Magnusson; Pall Melsted; Gudmundur L Norddahl; Jona Saemundsdottir; Asgeir Sigurdsson; Patrick Sulem; Arna B Agustsdottir; Berglind Eiriksdottir; Run Fridriksdottir; Elisabet E Gardarsdottir; Gudmundur Georgsson; Olafia S Gretarsdottir; Kjartan R Gudmundsson; Thora R Gunnarsdottir; Arnaldur Gylfason; Hilma Holm; Brynjar O Jensson; Asl…
EPI_ISL_412036	hCoV-19/Wuhan/Tongji-03/2020	2020-01	unknown	Department of Clinical Laboratory, Tongji Hospital	Liu,W., Zhang,Q., Song,H., Xiang,R., Sun,Z. and Liu,Y
EPI_ISL_417725	hCoV-19/Iceland/161/2020	2020-03-14	The National University Hospital of Iceland	deCODE genetics	Daniel F Gudbjartsson; Agnar Helgason; Hakon Jonsson; Olafur T Magnusson; Pall Melsted; Gudmundur L Norddahl; Jona Saemundsdottir; Asgeir Sigurdsson; Patrick Sulem; Arna B Agustsdottir; Berglind Eiriksdottir; Run Fridriksdottir; Elisabet E Gardarsdottir; Gudmundur Georgsson; Olafia S Gretarsdottir; Kjartan R Gudmundsson; Thora R Gunnarsdottir; Arnaldur Gylfason; Hilma Holm; Brynjar O Jensson; Asl…
EPI_ISL_412037	hCoV-19/Wuhan/Tongji-04/2020	2020-01	unknown	Department of Clinical Laboratory, Tongji Hospital	Liu,W., Zhang,Q., Song,H., Xiang,R., Sun,Z. and Liu,Y
EPI_ISL_417726	hCoV-19/Iceland/75/2020	2020-03-09	The National University Hospital of Iceland	deCODE genetics	Daniel F Gudbjartsson; Agnar Helgason; Hakon Jonsson; Olafur T Magnusson; Pall Melsted; Gudmundur L Norddahl; Jona Saemundsdottir; Asgeir Sigurdsson; Patrick Sulem; Arna B Agustsdottir; Berglind Eiriksdottir; Run Fridriksdottir; Elisabet E Gardarsdottir; Gudmundur Georgsson; Olafia S Gretarsdottir; Kjartan R Gudmundsson; Thora R Gunnarsdottir; Arnaldur Gylfason; Hilma Holm; Brynjar O Jensson; Asl…
EPI_ISL_412038	hCoV-19/Wuhan/Tongji-05/2020	2020-01	unknown	Department of Clinical Laboratory, Tongji Hospital	Liu,W., Zhang,Q., Song,H., Xiang,R., Sun,Z. and Liu,Y
EPI_ISL_417723	hCoV-19/Iceland/67/2020	2020-03-08	The National University Hospital of Iceland	deCODE genetics	Daniel F Gudbjartsson; Agnar Helgason; Hakon Jonsson; Olafur T Magnusson; Pall Melsted; Gudmundur L Norddahl; Jona Saemundsdottir; Asgeir Sigurdsson; Patrick Sulem; Arna B Agustsdottir; Berglind Eiriksdottir; Run Fridriksdottir; Elisabet E Gardarsdottir; Gudmundur Georgsson; Olafia S Gretarsdottir; Kjartan R Gudmundsson; Thora R Gunnarsdottir; Arnaldur Gylfason; Hilma Holm; Brynjar O Jensson; Asl…
EPI_ISL_412039	hCoV-19/Wuhan/Tongji-06/2020	2020-01	unknown	Department of Clinical Laboratory, Tongji Hospital	Liu,W., Zhang,Q., Song,H., Xiang,R., Sun,Z. and Liu,Y
EPI_ISL_417724	hCoV-19/Iceland/182/2020	2020-03-16	The National University Hospital of Iceland	deCODE genetics	Daniel F Gudbjartsson; Agnar Helgason; Hakon Jonsson; Olafur T Magnusson; Pall Melsted; Gudmundur L Norddahl; Jona Saemundsdottir; Asgeir Sigurdsson; Patrick Sulem; Arna B Agustsdottir; Berglind Eiriksdottir; Run Fridriksdottir; Elisabet E Gardarsdottir; Gudmundur Georgsson; Olafia S Gretarsdottir; Kjartan R Gudmundsson; Thora R Gunnarsdottir; Arnaldur Gylfason; Hilma Holm; Brynjar O Jensson; Asl…
EPI_ISL_412029	hCoV-19/Hong Kong/VB20024950/2020	2020-01-30	Hong Kong Department of Health	The University of Hong Kong	Dominic N.C. Tsang, Daniel K.W. Chu, Leo L.M. Poon, Malik Peiris
EPI_ISL_417718	hCoV-19/Iceland/49/2020	2020-03-05	The National University Hospital of Iceland	deCODE genetics	Daniel F Gudbjartsson; Agnar Helgason; Hakon Jonsson; Olafur T Magnusson; Pall Melsted; Gudmundur L Norddahl; Jona Saemundsdottir; Asgeir Sigurdsson; Patrick Sulem; Arna B Agustsdottir; Berglind Eiriksdottir; Run Fridriksdottir; Elisabet E Gardarsdottir; Gudmundur Georgsson; Olafia S Gretarsdottir; Kjartan R Gudmundsson; Thora R Gunnarsdottir; Arnaldur Gylfason; Hilma Holm; Brynjar O Jensson; Asl…
EPI_ISL_417719	hCoV-19/Iceland/154/2020	2020-03-13	The National University Hospital of Iceland	deCODE genetics	Daniel F Gudbjartsson; Agnar Helgason; Hakon Jonsson; Olafur T Magnusson; Pall Melsted; Gudmundur L Norddahl; Jona Saemundsdottir; Asgeir Sigurdsson; Patrick Sulem; Arna B Agustsdottir; Berglind Eiriksdottir; Run Fridriksdottir; Elisabet E Gardarsdottir; Gudmundur Georgsson; Olafia S Gretarsdottir; Kjartan R Gudmundsson; Thora R Gunnarsdottir; Arnaldur Gylfason; Hilma Holm; Brynjar O Jensson; Asl…
EPI_ISL_417716	hCoV-19/Iceland/174/2020	2020-03-16	The National University Hospital of Iceland	deCODE genetics	Daniel F Gudbjartsson; Agnar Helgason; Hakon Jonsson; Olafur T Magnusson; Pall Melsted; Gudmundur L Norddahl; Jona Saemundsdottir; Asgeir Sigurdsson; Patrick Sulem; Arna B Agustsdottir; Berglind Eiriksdottir; Run Fridriksdottir; Elisabet E Gardarsdottir; Gudmundur Georgsson; Olafia S Gretarsdottir; Kjartan R Gudmundsson; Thora R Gunnarsdottir; Arnaldur Gylfason; Hilma Holm; Brynjar O Jensson; Asl…
EPI_ISL_417717	hCoV-19/Iceland/195/2020	2020-03-16	The National University Hospital of Iceland	deCODE genetics	Daniel F Gudbjartsson; Agnar Helgason; Hakon Jonsson; Olafur T Magnusson; Pall Melsted; Gudmundur L Norddahl; Jona Saemundsdottir; Asgeir Sigurdsson; Patrick Sulem; Arna B Agustsdottir; Berglind Eiriksdottir; Run Fridriksdottir; Elisabet E Gardarsdottir; Gudmundur Georgsson; Olafia S Gretarsdottir; Kjartan R Gudmundsson; Thora R Gunnarsdottir; Arnaldur Gylfason; Hilma Holm; Brynjar O Jensson; Asl…
EPI_ISL_417710	hCoV-19/Iceland/18/2020	2020-03-02	The National University Hospital of Iceland	deCODE genetics	Daniel F Gudbjartsson; Agnar Helgason; Hakon Jonsson; Olafur T Magnusson; Pall Melsted; Gudmundur L Norddahl; Jona Saemundsdottir; Asgeir Sigurdsson; Patrick Sulem; Arna B Agustsdottir; Berglind Eiriksdottir; Run Fridriksdottir; Elisabet E Gardarsdottir; Gudmundur Georgsson; Olafia S Gretarsdottir; Kjartan R Gudmundsson; Thora R Gunnarsdottir; Arnaldur Gylfason; Hilma Holm; Brynjar O Jensson; Asl…
EPI_ISL_417711	hCoV-19/Iceland/150/2020	2020-03-13	The National University Hospital of Iceland	deCODE genetics	Daniel F Gudbjartsson; Agnar Helgason; Hakon Jonsson; Olafur T Magnusson; Pall Melsted; Gudmundur L Norddahl; Jona Saemundsdottir; Asgeir Sigurdsson; Patrick Sulem; Arna B Agustsdottir; Berglind Eiriksdottir; Run Fridriksdottir; Elisabet E Gardarsdottir; Gudmundur Georgsson; Olafia S Gretarsdottir; Kjartan R Gudmundsson; Thora R Gunnarsdottir; Arnaldur Gylfason; Hilma Holm; Brynjar O Jensson; Asl…
EPI_ISL_414686	hCoV-19/Guangzhou/GZMU0030/2020	2020-02-27	State Key Laboratory of Respiratory Disease, National Clinical Research Center for Respiratory Disease, Guangzhou Institute of Respiratory Health, the First Affiliated Hospital of Guangzhou Medical University	The First Affiliated Hospital of Guangzhou Medical University & BGI-Shenzhen	Zhao et al
EPI_ISL_417714	hCoV-19/Iceland/129/2020	2020-03-12	The National University Hospital of Iceland	deCODE genetics	Daniel F Gudbjartsson; Agnar Helgason; Hakon Jonsson; Olafur T Magnusson; Pall Melsted; Gudmundur L Norddahl; Jona Saemundsdottir; Asgeir Sigurdsson; Patrick Sulem; Arna B Agustsdottir; Berglind Eiriksdottir; Run Fridriksdottir; Elisabet E Gardarsdottir; Gudmundur Georgsson; Olafia S Gretarsdottir; Kjartan R Gudmundsson; Thora R Gunnarsdottir; Arnaldur Gylfason; Hilma Holm; Brynjar O Jensson; Asl…
EPI_ISL_414688	hCoV-19/Guangzhou/GZMU0042/2020	2020-02-25	State Key Laboratory of Respiratory Disease, National Clinical Research Center for Respiratory Disease, Guangzhou Institute of Respiratory Health, the First Affiliated Hospital of Guangzhou Medical University	The First Affiliated Hospital of Guangzhou Medical University & BGI-Shenzhen	Zhao et al
EPI_ISL_412026	hCoV-19/Hefei/2/2020	2020-02-23	Second Hospital of Anhui Medical University	Second Hospital of Anhui Medical University	Changtai Wang, Zhongping Liua, Zixiang Chen, Xin Huang, Mengyuan Xua, Tengfei He, Mengji Lu, Zhenhua Zhang
EPI_ISL_414687	hCoV-19/Guangzhou/GZMU0031/2020	2020-02-25	State Key Laboratory of Respiratory Disease, National Clinical Research Center for Respiratory Disease, Guangzhou Institute of Respiratory Health, the First Affiliated Hospital of Guangzhou Medical University	the First Affiliated Hospital of Guangzhou Medical University & BGI-Shenzhen	Zhao et al
EPI_ISL_417715	hCoV-19/Iceland/45/2020	2020-03-04	The National University Hospital of Iceland	deCODE genetics	Daniel F Gudbjartsson; Agnar Helgason; Hakon Jonsson; Olafur T Magnusson; Pall Melsted; Gudmundur L Norddahl; Jona Saemundsdottir; Asgeir Sigurdsson; Patrick Sulem; Arna B Agustsdottir; Berglind Eiriksdottir; Run Fridriksdottir; Elisabet E Gardarsdottir; Gudmundur Georgsson; Olafia S Gretarsdottir; Kjartan R Gudmundsson; Thora R Gunnarsdottir; Arnaldur Gylfason; Hilma Holm; Brynjar O Jensson; Asl…
EPI_ISL_417712	hCoV-19/Iceland/172/2020	2020-03-15	The National University Hospital of Iceland	deCODE genetics	Daniel F Gudbjartsson; Agnar Helgason; Hakon Jonsson; Olafur T Magnusson; Pall Melsted; Gudmundur L Norddahl; Jona Saemundsdottir; Asgeir Sigurdsson; Patrick Sulem; Arna B Agustsdottir; Berglind Eiriksdottir; Run Fridriksdottir; Elisabet E Gardarsdottir; Gudmundur Georgsson; Olafia S Gretarsdottir; Kjartan R Gudmundsson; Thora R Gunnarsdottir; Arnaldur Gylfason; Hilma Holm; Brynjar O Jensson; Asl…
EPI_ISL_414689	hCoV-19/Guangzhou/GZMU0044/2020	2020-02-25	State Key Laboratory of Respiratory Disease, National Clinical Research Center for Respiratory Disease, Guangzhou Institute of Respiratory Health, the First Affiliated Hospital of Guangzhou Medical University	The First Affiliated Hospital of Guangzhou Medical University & BGI-Shenzhen	Zhao et al
EPI_ISL_412028	hCoV-19/Hong Kong/VM20001061/2020	2020-01-22	Hong Kong Department of Health	School of Public Health, The University of Hon g Kong	Dominic N.C. Tsang, Daniel K.W. Chu, Leo L.M. Poon, Malik Peiris
EPI_ISL_417713	hCoV-19/Iceland/130/2020	2020-03-12	The National University Hospital of Iceland	deCODE genetics	Daniel F Gudbjartsson; Agnar Helgason; Hakon Jonsson; Olafur T Magnusson; Pall Melsted; Gudmundur L Norddahl; Jona Saemundsdottir; Asgeir Sigurdsson; Patrick Sulem; Arna B Agustsdottir; Berglind Eiriksdottir; Run Fridriksdottir; Elisabet E Gardarsdottir; Gudmundur Georgsson; Olafia S Gretarsdottir; Kjartan R Gudmundsson; Thora R Gunnarsdottir; Arnaldur Gylfason; Hilma Holm; Brynjar O Jensson; Asl…
EPI_ISL_417707	hCoV-19/Iceland/48/2020	2020-03-05	The National University Hospital of Iceland	deCODE genetics	Daniel F Gudbjartsson; Agnar Helgason; Hakon Jonsson; Olafur T Magnusson; Pall Melsted; Gudmundur L Norddahl; Jona Saemundsdottir; Asgeir Sigurdsson; Patrick Sulem; Arna B Agustsdottir; Berglind Eiriksdottir; Run Fridriksdottir; Elisabet E Gardarsdottir; Gudmundur Georgsson; Olafia S Gretarsdottir; Kjartan R Gudmundsson; Thora R Gunnarsdottir; Arnaldur Gylfason; Hilma Holm; Brynjar O Jensson; Asl…
EPI_ISL_417708	hCoV-19/Iceland/108/2020	2020-03-11	The National University Hospital of Iceland	deCODE genetics	Daniel F Gudbjartsson; Agnar Helgason; Hakon Jonsson; Olafur T Magnusson; Pall Melsted; Gudmundur L Norddahl; Jona Saemundsdottir; Asgeir Sigurdsson; Patrick Sulem; Arna B Agustsdottir; Berglind Eiriksdottir; Run Fridriksdottir; Elisabet E Gardarsdottir; Gudmundur Georgsson; Olafia S Gretarsdottir; Kjartan R Gudmundsson; Thora R Gunnarsdottir; Arnaldur Gylfason; Hilma Holm; Brynjar O Jensson; Asl…
EPI_ISL_417705	hCoV-19/Iceland/65/2020	2020-03-07	The National University Hospital of Iceland	deCODE genetics	Daniel F Gudbjartsson; Agnar Helgason; Hakon Jonsson; Olafur T Magnusson; Pall Melsted; Gudmundur L Norddahl; Jona Saemundsdottir; Asgeir Sigurdsson; Patrick Sulem; Arna B Agustsdottir; Berglind Eiriksdottir; Run Fridriksdottir; Elisabet E Gardarsdottir; Gudmundur Georgsson; Olafia S Gretarsdottir; Kjartan R Gudmundsson; Thora R Gunnarsdottir; Arnaldur Gylfason; Hilma Holm; Brynjar O Jensson; Asl…
EPI_ISL_417706	hCoV-19/Iceland/199/2020	2020-03-16	The National University Hospital of Iceland	deCODE genetics	Daniel F Gudbjartsson; Agnar Helgason; Hakon Jonsson; Olafur T Magnusson; Pall Melsted; Gudmundur L Norddahl; Jona Saemundsdottir; Asgeir Sigurdsson; Patrick Sulem; Arna B Agustsdottir; Berglind Eiriksdottir; Run Fridriksdottir; Elisabet E Gardarsdottir; Gudmundur Georgsson; Olafia S Gretarsdottir; Kjartan R Gudmundsson; Thora R Gunnarsdottir; Arnaldur Gylfason; Hilma Holm; Brynjar O Jensson; Asl…
EPI_ISL_417709	hCoV-19/Iceland/189/2020	2020-03-16	The National University Hospital of Iceland	deCODE genetics	Daniel F Gudbjartsson; Agnar Helgason; Hakon Jonsson; Olafur T Magnusson; Pall Melsted; Gudmundur L Norddahl; Jona Saemundsdottir; Asgeir Sigurdsson; Patrick Sulem; Arna B Agustsdottir; Berglind Eiriksdottir; Run Fridriksdottir; Elisabet E Gardarsdottir; Gudmundur Georgsson; Olafia S Gretarsdottir; Kjartan R Gudmundsson; Thora R Gunnarsdottir; Arnaldur Gylfason; Hilma Holm; Brynjar O Jensson; Asl…
EPI_ISL_412050	hCoV-19/China/HKU-SZ-007b/2020	2020-01	unknown	The University of Hong Kong- Shenzhen Hospital	Chan,J.F.-W., Yuan,S., Kok,K.H., To,K.K.-W., Chu,H., Yang,J., Xing,F., Liu,J., Yip,C.C.-Y., Poon,R.W.-S., Tsai,H.W., Lo,S.K.-F., Chan,K.H., Poon,V.K.-M., Chan,W.M., Ip,J.D., Cai,J.P., Cheng,V.C.-C., Chen,H., Hui,C.K.-M. and Yuen,K.Y.
EPI_ISL_412051	hCoV-19/China/HKU-SZ-007c/2020	2020-01	unknown	The University of Hong Kong- Shenzhen Hospital	Chan,J.F.-W., Yuan,S., Kok,K.H., To,K.K.-W., Chu,H., Yang,J., Xing,F., Liu,J., Yip,C.C.-Y., Poon,R.W.-S., Tsai,H.W., Lo,S.K.-F., Chan,K.H., Poon,V.K.-M., Chan,W.M., Ip,J.D., Cai,J.P., Cheng,V.C.-C., Chen,H., Hui,C.K.-M. and Yuen,K.Y.
EPI_ISL_417740	hCoV-19/Iceland/7/2020	2020-03-15	The National University Hospital of Iceland	deCODE genetics	Daniel F Gudbjartsson; Agnar Helgason; Hakon Jonsson; Olafur T Magnusson; Pall Melsted; Gudmundur L Norddahl; Jona Saemundsdottir; Asgeir Sigurdsson; Patrick Sulem; Arna B Agustsdottir; Berglind Eiriksdottir; Run Fridriksdottir; Elisabet E Gardarsdottir; Gudmundur Georgsson; Olafia S Gretarsdottir; Kjartan R Gudmundsson; Thora R Gunnarsdottir; Arnaldur Gylfason; Hilma Holm; Brynjar O Jensson; Asl…
EPI_ISL_412052	hCoV-19/China/HKU-SZ-007a/2020	2020-01	unknown	The University of Hong Kong- Shenzhen Hospital	Chan,J.F.-W., Yuan,S., Kok,K.H., To,K.K.-W., Chu,H., Yang,J., Xing,F., Liu,J., Yip,C.C.-Y., Poon,R.W.-S., Tsai,H.W., Lo,S.K.-F., Chan,K.H., Poon,V.K.-M., Chan,W.M., Ip,J.D., Cai,J.P., Cheng,V.C.-C., Chen,H., Hui,C.K.-M. and Yuen,K.Y.
EPI_ISL_412053	hCoV-19/China/HKU-SZ-007b/2020	2020-01	unknown	The University of Hong Kong- Shenzhen Hospital	Chan,J.F.-W., Yuan,S., Kok,K.H., To,K.K.-W., Chu,H., Yang,J., Xing,F., Liu,J., Yip,C.C.-Y., Poon,R.W.-S., Tsai,H.W., Lo,S.K.-F., Chan,K.H., Poon,V.K.-M., Chan,W.M., Ip,J.D., Cai,J.P., Cheng,V.C.-C., Chen,H., Hui,C.K.-M. and Yuen,K.Y.
EPI_ISL_416412	hCoV-19/Australia/VIC04/2020	2020-03-02	Victorian Infectious Diseases Reference Laboratory (VIDRL)	Victorian Infectious Diseases Reference Laboratory and Microbiological Diagnostic Unit Public Health Laboratory, Doherty Institute	Caly L., Seemann T., Schultz M., Druce J., Taiaroa, G.
EPI_ISL_412054	hCoV-19/China/HKU-SZ-007c/2020	2020-01	unknown	The University of Hong Kong- Shenzhen Hospital	Chan,J.F.-W., Yuan,S., Kok,K.H., To,K.K.-W., Chu,H., Yang,J., Xing,F., Liu,J., Yip,C.C.-Y., Poon,R.W.-S., Tsai,H.W., Lo,S.K.-F., Chan,K.H., Poon,V.K.-M., Chan,W.M., Ip,J.D., Cai,J.P., Cheng,V.C.-C., Chen,H., Hui,C.K.-M. and Yuen,K.Y.
EPI_ISL_417743	hCoV-19/Iceland/200/2020	2020-03-16	The National University Hospital of Iceland	deCODE genetics	Daniel F Gudbjartsson; Agnar Helgason; Hakon Jonsson; Olafur T Magnusson; Pall Melsted; Gudmundur L Norddahl; Jona Saemundsdottir; Asgeir Sigurdsson; Patrick Sulem; Arna B Agustsdottir; Berglind Eiriksdottir; Run Fridriksdottir; Elisabet E Gardarsdottir; Gudmundur Georgsson; Olafia S Gretarsdottir; Kjartan R Gudmundsson; Thora R Gunnarsdottir; Arnaldur Gylfason; Hilma Holm; Brynjar O Jensson; Asl…
EPI_ISL_416413	hCoV-19/Australia/VIC05/2020	2020-03-05	Victorian Infectious Diseases Reference Laboratory (VIDRL)	Victorian Infectious Diseases Reference Laboratory and Microbiological Diagnostic Unit Public Health Laboratory, Doherty Institute	Caly L., Seemann T., Schultz M., Druce J., Taiaroa, G.
EPI_ISL_417744	hCoV-19/Iceland/137/2020	2020-03-13	The National University Hospital of Iceland	deCODE genetics	Daniel F Gudbjartsson; Agnar Helgason; Hakon Jonsson; Olafur T Magnusson; Pall Melsted; Gudmundur L Norddahl; Jona Saemundsdottir; Asgeir Sigurdsson; Patrick Sulem; Arna B Agustsdottir; Berglind Eiriksdottir; Run Fridriksdottir; Elisabet E Gardarsdottir; Gudmundur Georgsson; Olafia S Gretarsdottir; Kjartan R Gudmundsson; Thora R Gunnarsdottir; Arnaldur Gylfason; Hilma Holm; Brynjar O Jensson; Asl…
EPI_ISL_416410	hCoV-19/Australia/VIC02/2020	2020-01-24	Victorian Infectious Diseases Reference Laboratory (VIDRL)	Victorian Infectious Diseases Reference Laboratory and Microbiological Diagnostic Unit Public Health Laboratory, Doherty Institute	Caly L., Seemann T., Schultz M., Druce J., Taiaroa, G.
EPI_ISL_417741	hCoV-19/Iceland/145/2020	2020-03-13	The National University Hospital of Iceland	deCODE genetics	Daniel F Gudbjartsson; Agnar Helgason; Hakon Jonsson; Olafur T Magnusson; Pall Melsted; Gudmundur L Norddahl; Jona Saemundsdottir; Asgeir Sigurdsson; Patrick Sulem; Arna B Agustsdottir; Berglind Eiriksdottir; Run Fridriksdottir; Elisabet E Gardarsdottir; Gudmundur Georgsson; Olafia S Gretarsdottir; Kjartan R Gudmundsson; Thora R Gunnarsdottir; Arnaldur Gylfason; Hilma Holm; Brynjar O Jensson; Asl…
EPI_ISL_416411	hCoV-19/Australia/VIC03/2020	2020-01-25	Victorian Infectious Diseases Reference Laboratory (VIDRL)	Victorian Infectious Diseases Reference Laboratory and Microbiological Diagnostic Unit Public Health Laboratory, Doherty Institute	Caly L., Seemann T., Schultz M., Druce J., Taiaroa, G.
EPI_ISL_417742	hCoV-19/Iceland/197/2020	2020-03-16	The National University Hospital of Iceland	deCODE genetics	Daniel F Gudbjartsson; Agnar Helgason; Hakon Jonsson; Olafur T Magnusson; Pall Melsted; Gudmundur L Norddahl; Jona Saemundsdottir; Asgeir Sigurdsson; Patrick Sulem; Arna B Agustsdottir; Berglind Eiriksdottir; Run Fridriksdottir; Elisabet E Gardarsdottir; Gudmundur Georgsson; Olafia S Gretarsdottir; Kjartan R Gudmundsson; Thora R Gunnarsdottir; Arnaldur Gylfason; Hilma Holm; Brynjar O Jensson; Asl…
EPI_ISL_417747	hCoV-19/Iceland/24/2020	2020-03-11	The National University Hospital of Iceland	deCODE genetics	Daniel F Gudbjartsson; Agnar Helgason; Hakon Jonsson; Olafur T Magnusson; Pall Melsted; Gudmundur L Norddahl; Jona Saemundsdottir; Asgeir Sigurdsson; Patrick Sulem; Arna B Agustsdottir; Berglind Eiriksdottir; Run Fridriksdottir; Elisabet E Gardarsdottir; Gudmundur Georgsson; Olafia S Gretarsdottir; Kjartan R Gudmundsson; Thora R Gunnarsdottir; Arnaldur Gylfason; Hilma Holm; Brynjar O Jensson; Asl…
EPI_ISL_416416	hCoV-19/USA/CT-Yale-001/2020	2020-03-06	Connecticut State Department of Public Health	Grubaugh Lab - Yale School of Public Health	Joseph Fauver, Chantal Vogels, Anderson Brito, Tara Alpert, Nagarjuna Cheemarla, Ellen Foxman, Anthony Muyombwe, Jafar Razeq, Richard Martinello, Albert Ko, Marie-Louise Landry, Nathan Grubaugh
EPI_ISL_417748	hCoV-19/Iceland/109/2020	2020-03-11	The National University Hospital of Iceland	deCODE genetics	Daniel F Gudbjartsson; Agnar Helgason; Hakon Jonsson; Olafur T Magnusson; Pall Melsted; Gudmundur L Norddahl; Jona Saemundsdottir; Asgeir Sigurdsson; Patrick Sulem; Arna B Agustsdottir; Berglind Eiriksdottir; Run Fridriksdottir; Elisabet E Gardarsdottir; Gudmundur Georgsson; Olafia S Gretarsdottir; Kjartan R Gudmundsson; Thora R Gunnarsdottir; Arnaldur Gylfason; Hilma Holm; Brynjar O Jensson; Asl…
EPI_ISL_416417	hCoV-19/USA/CT-Yale-002/2020	2020-03-10	Connecticut State Department of Public Health	Grubaugh Lab - Yale School of Public Health	Joseph Fauver, Chantal Vogels, Anderson Brito, Tara Alpert, Nagarjuna Cheemarla, Ellen Foxman, Anthony Muyombwe, Jafar Razeq, Richard Martinello, Albert Ko, Marie-Louise Landry, Nathan Grubaugh
EPI_ISL_417745	hCoV-19/Iceland/152/2020	2020-03-13	The National University Hospital of Iceland	deCODE genetics	Daniel F Gudbjartsson; Agnar Helgason; Hakon Jonsson; Olafur T Magnusson; Pall Melsted; Gudmundur L Norddahl; Jona Saemundsdottir; Asgeir Sigurdsson; Patrick Sulem; Arna B Agustsdottir; Berglind Eiriksdottir; Run Fridriksdottir; Elisabet E Gardarsdottir; Gudmundur Georgsson; Olafia S Gretarsdottir; Kjartan R Gudmundsson; Thora R Gunnarsdottir; Arnaldur Gylfason; Hilma Holm; Brynjar O Jensson; Asl…
EPI_ISL_416414	hCoV-19/Australia/VIC06/2020	2020-03-06	Victorian Infectious Diseases Reference Laboratory (VIDRL)	Victorian Infectious Diseases Reference Laboratory and Microbiological Diagnostic Unit Public Health Laboratory, Doherty Institute	Caly L., Seemann T., Schultz M., Druce J., Taiaroa, G.
EPI_ISL_416415	hCoV-19/Australia/VIC07/2020	2020-02-08	Victorian Infectious Diseases Reference Laboratory (VIDRL)	Victorian Infectious Diseases Reference Laboratory and Microbiological Diagnostic Unit Public Health Laboratory, Doherty Institute	Caly L., Seemann T., Schultz M., Druce J., Taiaroa, G.
EPI_ISL_417746	hCoV-19/Iceland/183/2020	2020-03-16	The National University Hospital of Iceland	deCODE genetics	Daniel F Gudbjartsson; Agnar Helgason; Hakon Jonsson; Olafur T Magnusson; Pall Melsted; Gudmundur L Norddahl; Jona Saemundsdottir; Asgeir Sigurdsson; Patrick Sulem; Arna B Agustsdottir; Berglind Eiriksdottir; Run Fridriksdottir; Elisabet E Gardarsdottir; Gudmundur Georgsson; Olafia S Gretarsdottir; Kjartan R Gudmundsson; Thora R Gunnarsdottir; Arnaldur Gylfason; Hilma Holm; Brynjar O Jensson; Asl…
EPI_ISL_416409	hCoV-19/Shanghai/SH0128/2020	2020-02-02	Shanghai Public Health Clinical Center, Shanghai Medical College, Fudan University	National Research Center for Translational Medicine (Shanghai), Ruijin Hospital affiliated to Shanghai Jiao Tong University School of Medicine & Shanghai Public Health Clinical Center	Shengyue Wang, Xiaonan Zhang, Gang Lu, Yun Tan, Yun Ling, Hongzhou Lu, Saijuan Chen
EPI_ISL_416407	hCoV-19/Shanghai/SH0126/2020	2020-02-15	Shanghai Public Health Clinical Center, Shanghai Medical College, Fudan University	National Research Center for Translational Medicine (Shanghai), Ruijin Hospital affiliated to Shanghai Jiao Tong University School of Medicine & Shanghai Public Health Clinical Center	Shengyue Wang, Xiaonan Zhang, Gang Lu, Yun Tan, Yun Ling, Hongzhou Lu, Saijuan Chen
EPI_ISL_417738	hCoV-19/Iceland/89/2020	2020-03-10	The National University Hospital of Iceland	deCODE genetics	Daniel F Gudbjartsson; Agnar Helgason; Hakon Jonsson; Olafur T Magnusson; Pall Melsted; Gudmundur L Norddahl; Jona Saemundsdottir; Asgeir Sigurdsson; Patrick Sulem; Arna B Agustsdottir; Berglind Eiriksdottir; Run Fridriksdottir; Elisabet E Gardarsdottir; Gudmundur Georgsson; Olafia S Gretarsdottir; Kjartan R Gudmundsson; Thora R Gunnarsdottir; Arnaldur Gylfason; Hilma Holm; Brynjar O Jensson; Asl…
EPI_ISL_416408	hCoV-19/Shanghai/SH0127/2020	2020-02-12	Shanghai Public Health Clinical Center, Shanghai Medical College, Fudan University	National Research Center for Translational Medicine (Shanghai), Ruijin Hospital affiliated to Shanghai Jiao Tong University School of Medicine & Shanghai Public Health Clinical Center	Shengyue Wang, Xiaonan Zhang, Gang Lu, Yun Tan, Yun Ling, Hongzhou Lu, Saijuan Chen
EPI_ISL_417739	hCoV-19/Iceland/5/2020	2020-03-13	The National University Hospital of Iceland	deCODE genetics	Daniel F Gudbjartsson; Agnar Helgason; Hakon Jonsson; Olafur T Magnusson; Pall Melsted; Gudmundur L Norddahl; Jona Saemundsdottir; Asgeir Sigurdsson; Patrick Sulem; Arna B Agustsdottir; Berglind Eiriksdottir; Run Fridriksdottir; Elisabet E Gardarsdottir; Gudmundur Georgsson; Olafia S Gretarsdottir; Kjartan R Gudmundsson; Thora R Gunnarsdottir; Arnaldur Gylfason; Hilma Holm; Brynjar O Jensson; Asl…
EPI_ISL_412041	hCoV-19/Shenzhen/HKU-SZ-001/2020	2020-01	unknown	University of Hong Kong-Shenzhen Hospital	Chan,J.F.-W., Yuan,S., Kok,K.H., To,K.K.-W., Chu,H., Yang,J., Xing,F., Liu,J., Yip,C.C.-Y., Poon,R.W.-S., Tsai,H.W., Lo,S.K.-F., Chan,K.H., Poon,V.K.-M., Chan,W.M., Ip,J.D., Cai,J.P., Cheng,V.C.-C., Chen,H., Hui,C.K.-M. and Yuen,K.Y
EPI_ISL_412042	hCoV-19/Shenzhen/HKU-SZ-004/2020	2020-01	unknown	University of Hong Kong-Shenzhen Hospital	Chan,J.F.-W., Yuan,S., Kok,K.H., To,K.K.-W., Chu,H., Yang,J., Xing,F., Liu,J., Yip,C.C.-Y., Poon,R.W.-S., Tsai,H.W., Lo,S.K.-F., Chan,K.H., Poon,V.K.-M., Chan,W.M., Ip,J.D., Cai,J.P., Cheng,V.C.-C., Chen,H., Hui,C.K.-M. and Yuen,K.Y.
EPI_ISL_412043	hCoV-19/Shenzhen/HKU-SZ-001/2020	2020-01	unknown	University of Hong Kong-Shenzhen Hospital	Chan,J.F.-W., Yuan,S., Kok,K.H., To,K.K.-W., Chu,H., Yang,J., Xing,F., Liu,J., Yip,C.C.-Y., Poon,R.W.-S., Tsai,H.W., Lo,S.K.-F., Chan,K.H., Poon,V.K.-M., Chan,W.M., Ip,J.D., Cai,J.P., Cheng,V.C.-C., Chen,H., Hui,C.K.-M. and Yuen,K.Y.
EPI_ISL_416401	hCoV-19/Shanghai/SH0114/2020	2020-02-02	Shanghai Public Health Clinical Center, Shanghai Medical College, Fudan University	National Research Center for Translational Medicine (Shanghai), Ruijin Hospital affiliated to Shanghai Jiao Tong University School of Medicine & Shanghai Public Health Clinical Center	Shengyue Wang, Xiaonan Zhang, Gang Lu, Yun Tan, Yun Ling, Hongzhou Lu, Saijuan Chen
EPI_ISL_417732	hCoV-19/Iceland/94/2020	2020-03-10	The National University Hospital of Iceland	deCODE genetics	Daniel F Gudbjartsson; Agnar Helgason; Hakon Jonsson; Olafur T Magnusson; Pall Melsted; Gudmundur L Norddahl; Jona Saemundsdottir; Asgeir Sigurdsson; Patrick Sulem; Arna B Agustsdottir; Berglind Eiriksdottir; Run Fridriksdottir; Elisabet E Gardarsdottir; Gudmundur Georgsson; Olafia S Gretarsdottir; Kjartan R Gudmundsson; Thora R Gunnarsdottir; Arnaldur Gylfason; Hilma Holm; Brynjar O Jensson; Asl…
EPI_ISL_412044	hCoV-19/Shenzhen/HKU-SZ-002b/2020	2020-01	unknown	University of Hong Kong-Shenzhen Hospital	Chan,J.F.-W., Yuan,S., Kok,K.H., To,K.K.-W., Chu,H., Yang,J., Xing,F., Liu,J., Yip,C.C.-Y., Poon,R.W.-S., Tsai,H.W., Lo,S.K.-F., Chan,K.H., Poon,V.K.-M., Chan,W.M., Ip,J.D., Cai,J.P., Cheng,V.C.-C., Chen,H., Hui,C.K.-M. and Yuen,K.Y.
EPI_ISL_416402	hCoV-19/Shanghai/SH0115/2020	2020-02-11	Shanghai Public Health Clinical Center, Shanghai Medical College, Fudan University	National Research Center for Translational Medicine (Shanghai), Ruijin Hospital affiliated to Shanghai Jiao Tong University School of Medicine & Shanghai Public Health Clinical Center	Shengyue Wang, Xiaonan Zhang, Gang Lu, Yun Tan, Yun Ling, Hongzhou Lu, Saijuan Chen
EPI_ISL_417733	hCoV-19/Iceland/207/2020	2020-03-16	The National University Hospital of Iceland	deCODE genetics	Daniel F Gudbjartsson; Agnar Helgason; Hakon Jonsson; Olafur T Magnusson; Pall Melsted; Gudmundur L Norddahl; Jona Saemundsdottir; Asgeir Sigurdsson; Patrick Sulem; Arna B Agustsdottir; Berglind Eiriksdottir; Run Fridriksdottir; Elisabet E Gardarsdottir; Gudmundur Georgsson; Olafia S Gretarsdottir; Kjartan R Gudmundsson; Thora R Gunnarsdottir; Arnaldur Gylfason; Hilma Holm; Brynjar O Jensson; Asl…
EPI_ISL_412045	hCoV-19/Shenzhen/HKU-SZ-004/2020	2020-01	unknown	University of Hong Kong-Shenzhen Hospital	Chan,J.F.-W., Yuan,S., Kok,K.H., To,K.K.-W., Chu,H., Yang,J., Xing,F., Liu,J., Yip,C.C.-Y., Poon,R.W.-S., Tsai,H.W., Lo,S.K.-F., Chan,K.H., Poon,V.K.-M., Chan,W.M., Ip,J.D., Cai,J.P., Cheng,V.C.-C., Chen,H., Hui,C.K.-M. and Yuen,K.Y.
EPI_ISL_417730	hCoV-19/Iceland/93/2020	2020-03-10	The National University Hospital of Iceland	deCODE genetics	Daniel F Gudbjartsson; Agnar Helgason; Hakon Jonsson; Olafur T Magnusson; Pall Melsted; Gudmundur L Norddahl; Jona Saemundsdottir; Asgeir Sigurdsson; Patrick Sulem; Arna B Agustsdottir; Berglind Eiriksdottir; Run Fridriksdottir; Elisabet E Gardarsdottir; Gudmundur Georgsson; Olafia S Gretarsdottir; Kjartan R Gudmundsson; Thora R Gunnarsdottir; Arnaldur Gylfason; Hilma Holm; Brynjar O Jensson; Asl…
EPI_ISL_412046	hCoV-19/Shenzhen/HKU-SZ-005/2020	2020-01	unknown	University of Hong Kong-Shenzhen Hospital	Chan,J.F.-W., Yuan,S., Kok,K.H., To,K.K.-W., Chu,H., Yang,J., Xing,F., Liu,J., Yip,C.C.-Y., Poon,R.W.-S., Tsai,H.W., Lo,S.K.-F., Chan,K.H., Poon,V.K.-M., Chan,W.M., Ip,J.D., Cai,J.P., Cheng,V.C.-C., Chen,H., Hui,C.K.-M. and Yuen,K.Y.
EPI_ISL_416400	hCoV-19/Shanghai/SH0112/2020	2020-02-02	Shanghai Public Health Clinical Center, Shanghai Medical College, Fudan University	National Research Center for Translational Medicine (Shanghai), Ruijin Hospital affiliated to Shanghai Jiao Tong University School of Medicine & Shanghai Public Health Clinical Center	Shengyue Wang, Xiaonan Zhang, Gang Lu, Yun Tan, Yun Ling, Hongzhou Lu, Saijuan Chen
EPI_ISL_417731	hCoV-19/Iceland/61/2020	2020-03-06	The National University Hospital of Iceland	deCODE genetics	Daniel F Gudbjartsson; Agnar Helgason; Hakon Jonsson; Olafur T Magnusson; Pall Melsted; Gudmundur L Norddahl; Jona Saemundsdottir; Asgeir Sigurdsson; Patrick Sulem; Arna B Agustsdottir; Berglind Eiriksdottir; Run Fridriksdottir; Elisabet E Gardarsdottir; Gudmundur Georgsson; Olafia S Gretarsdottir; Kjartan R Gudmundsson; Thora R Gunnarsdottir; Arnaldur Gylfason; Hilma Holm; Brynjar O Jensson; Asl…
EPI_ISL_416405	hCoV-19/Shanghai/SH0121/2020	2020-02-02	Shanghai Public Health Clinical Center, Shanghai Medical College, Fudan University	National Research Center for Translational Medicine (Shanghai), Ruijin Hospital affiliated to Shanghai Jiao Tong University School of Medicine & Shanghai Public Health Clinical Center	Shengyue Wang, Xiaonan Zhang, Gang Lu, Yun Tan, Yun Ling, Hongzhou Lu, Saijuan Chen
EPI_ISL_417736	hCoV-19/Iceland/14/2020	2020-03-01	The National University Hospital of Iceland	deCODE genetics	Daniel F Gudbjartsson; Agnar Helgason; Hakon Jonsson; Olafur T Magnusson; Pall Melsted; Gudmundur L Norddahl; Jona Saemundsdottir; Asgeir Sigurdsson; Patrick Sulem; Arna B Agustsdottir; Berglind Eiriksdottir; Run Fridriksdottir; Elisabet E Gardarsdottir; Gudmundur Georgsson; Olafia S Gretarsdottir; Kjartan R Gudmundsson; Thora R Gunnarsdottir; Arnaldur Gylfason; Hilma Holm; Brynjar O Jensson; Asl…
EPI_ISL_416406	hCoV-19/Shanghai/SH0125/2020	2020-02-15	Shanghai Public Health Clinical Center, Shanghai Medical College, Fudan University	National Research Center for Translational Medicine (Shanghai), Ruijin Hospital affiliated to Shanghai Jiao Tong University School of Medicine & Shanghai Public Health Clinical Center	Shengyue Wang, Xiaonan Zhang, Gang Lu, Yun Tan, Yun Ling, Hongzhou Lu, Saijuan Chen
EPI_ISL_417737	hCoV-19/Iceland/155/2020	2020-03-15	The National University Hospital of Iceland	deCODE genetics	Daniel F Gudbjartsson; Agnar Helgason; Hakon Jonsson; Olafur T Magnusson; Pall Melsted; Gudmundur L Norddahl; Jona Saemundsdottir; Asgeir Sigurdsson; Patrick Sulem; Arna B Agustsdottir; Berglind Eiriksdottir; Run Fridriksdottir; Elisabet E Gardarsdottir; Gudmundur Georgsson; Olafia S Gretarsdottir; Kjartan R Gudmundsson; Thora R Gunnarsdottir; Arnaldur Gylfason; Hilma Holm; Brynjar O Jensson; Asl…
EPI_ISL_416403	hCoV-19/Shanghai/SH0117/2020	2020-02-02	Shanghai Public Health Clinical Center, Shanghai Medical College, Fudan University	National Research Center for Translational Medicine (Shanghai), Ruijin Hospital affiliated to Shanghai Jiao Tong University School of Medicine & Shanghai Public Health Clinical Center	Shengyue Wang, Xiaonan Zhang, Gang Lu, Yun Tan, Yun Ling, Hongzhou Lu, Saijuan Chen
EPI_ISL_412049	hCoV-19/China/HKU-SZ-007a/2020	2020-01	unknown	University of Hong Kong- Shenzhen Hospital	Chan,J.F.-W., Yuan,S., Kok,K.H., To,K.K.-W., Chu,H., Yang,J., Xing,F., Liu,J., Yip,C.C.-Y., Poon,R.W.-S., Tsai,H.W., Lo,S.K.-F., Chan,K.H., Poon,V.K.-M., Chan,W.M., Ip,J.D., Cai,J.P., Cheng,V.C.-C., Chen,H., Hui,C.K.-M. and Yuen,K.Y.
EPI_ISL_417734	hCoV-19/Iceland/22/2020	2020-03-02	The National University Hospital of Iceland	deCODE genetics	Daniel F Gudbjartsson; Agnar Helgason; Hakon Jonsson; Olafur T Magnusson; Pall Melsted; Gudmundur L Norddahl; Jona Saemundsdottir; Asgeir Sigurdsson; Patrick Sulem; Arna B Agustsdottir; Berglind Eiriksdottir; Run Fridriksdottir; Elisabet E Gardarsdottir; Gudmundur Georgsson; Olafia S Gretarsdottir; Kjartan R Gudmundsson; Thora R Gunnarsdottir; Arnaldur Gylfason; Hilma Holm; Brynjar O Jensson; Asl…
EPI_ISL_416404	hCoV-19/Shanghai/SH0119/2020	2020-02-09	Shanghai Public Health Clinical Center, Shanghai Medical College, Fudan University	National Research Center for Translational Medicine (Shanghai), Ruijin Hospital affiliated to Shanghai Jiao Tong University School of Medicine & Shanghai Public Health Clinical Center	Shengyue Wang, Xiaonan Zhang, Gang Lu, Yun Tan, Yun Ling, Hongzhou Lu, Saijuan Chen
EPI_ISL_417735	hCoV-19/Iceland/134/2020	2020-03-12	The National University Hospital of Iceland	deCODE genetics	Daniel F Gudbjartsson; Agnar Helgason; Hakon Jonsson; Olafur T Magnusson; Pall Melsted; Gudmundur L Norddahl; Jona Saemundsdottir; Asgeir Sigurdsson; Patrick Sulem; Arna B Agustsdottir; Berglind Eiriksdottir; Run Fridriksdottir; Elisabet E Gardarsdottir; Gudmundur Georgsson; Olafia S Gretarsdottir; Kjartan R Gudmundsson; Thora R Gunnarsdottir; Arnaldur Gylfason; Hilma Holm; Brynjar O Jensson; Asl…
EPI_ISL_417729	hCoV-19/Iceland/87/2020	2020-03-10	The National University Hospital of Iceland	deCODE genetics	Daniel F Gudbjartsson; Agnar Helgason; Hakon Jonsson; Olafur T Magnusson; Pall Melsted; Gudmundur L Norddahl; Jona Saemundsdottir; Asgeir Sigurdsson; Patrick Sulem; Arna B Agustsdottir; Berglind Eiriksdottir; Run Fridriksdottir; Elisabet E Gardarsdottir; Gudmundur Georgsson; Olafia S Gretarsdottir; Kjartan R Gudmundsson; Thora R Gunnarsdottir; Arnaldur Gylfason; Hilma Holm; Brynjar O Jensson; Asl…
EPI_ISL_417727	hCoV-19/Iceland/127/2020	2020-03-12	The National University Hospital of Iceland	deCODE genetics	Daniel F Gudbjartsson; Agnar Helgason; Hakon Jonsson; Olafur T Magnusson; Pall Melsted; Gudmundur L Norddahl; Jona Saemundsdottir; Asgeir Sigurdsson; Patrick Sulem; Arna B Agustsdottir; Berglind Eiriksdottir; Run Fridriksdottir; Elisabet E Gardarsdottir; Gudmundur Georgsson; Olafia S Gretarsdottir; Kjartan R Gudmundsson; Thora R Gunnarsdottir; Arnaldur Gylfason; Hilma Holm; Brynjar O Jensson; Asl…
EPI_ISL_417728	hCoV-19/Iceland/70/2020	2020-03-08	The National University Hospital of Iceland	deCODE genetics	Daniel F Gudbjartsson; Agnar Helgason; Hakon Jonsson; Olafur T Magnusson; Pall Melsted; Gudmundur L Norddahl; Jona Saemundsdottir; Asgeir Sigurdsson; Patrick Sulem; Arna B Agustsdottir; Berglind Eiriksdottir; Run Fridriksdottir; Elisabet E Gardarsdottir; Gudmundur Georgsson; Olafia S Gretarsdottir; Kjartan R Gudmundsson; Thora R Gunnarsdottir; Arnaldur Gylfason; Hilma Holm; Brynjar O Jensson; Asl…
EPI_ISL_416430	hCoV-19/Vietnam/CM295/2020	2020-03-06	National Influenza Center, National Institute of Hygiene and Epidemiology (NIHE)	National Influenza Center, National Institute of Hygiene and Epidemiology (NIHE)	Le Quynh Mai, Taichiro Takemura, Meng Ling Moi, Takeshi Nabeshima, Nguyen Le Khanh Hang, Hoang Vu Mai Phuong, Ung Thi Hong Trang, Le Thi Thanh, Nguyen Vu Son, Vuong Duc Cuong, Pham Thi Hien, Tran Thu Huong, Nguyen Phuong Anh, Pham Hong Quynh Anh, Kouichi Morita, Futoshi Hasebe, Dang Duc Anh
EPI_ISL_417761	hCoV-19/Iceland/84/2020	2020-03-10	The National University Hospital of Iceland	deCODE genetics	Daniel F Gudbjartsson; Agnar Helgason; Hakon Jonsson; Olafur T Magnusson; Pall Melsted; Gudmundur L Norddahl; Jona Saemundsdottir; Asgeir Sigurdsson; Patrick Sulem; Arna B Agustsdottir; Berglind Eiriksdottir; Run Fridriksdottir; Elisabet E Gardarsdottir; Gudmundur Georgsson; Olafia S Gretarsdottir; Kjartan R Gudmundsson; Thora R Gunnarsdottir; Arnaldur Gylfason; Hilma Holm; Brynjar O Jensson; Asl…
EPI_ISL_416431	hCoV-19/Vietnam/CM296/2020	2020-03-06	National Influenza Center, National Institute of Hygiene and Epidemiology (NIHE)	National Influenza Center, National Institute of Hygiene and Epidemiology (NIHE)	Le Quynh Mai, Taichiro Takemura, Meng Ling Moi, Takeshi Nabeshima, Nguyen Le Khanh Hang, Hoang Vu Mai Phuong, Ung Thi Hong Trang, Le Thi Thanh, Nguyen Vu Son, Vuong Duc Cuong, Pham Thi Hien, Tran Thu Huong, Nguyen Phuong Anh, Pham Hong Quynh Anh, Kouichi Morita, Futoshi Hasebe, Dang Duc Anh
EPI_ISL_417762	hCoV-19/Iceland/191/2020	2020-03-16	The National University Hospital of Iceland	deCODE genetics	Daniel F Gudbjartsson; Agnar Helgason; Hakon Jonsson; Olafur T Magnusson; Pall Melsted; Gudmundur L Norddahl; Jona Saemundsdottir; Asgeir Sigurdsson; Patrick Sulem; Arna B Agustsdottir; Berglind Eiriksdottir; Run Fridriksdottir; Elisabet E Gardarsdottir; Gudmundur Georgsson; Olafia S Gretarsdottir; Kjartan R Gudmundsson; Thora R Gunnarsdottir; Arnaldur Gylfason; Hilma Holm; Brynjar O Jensson; Asl…
EPI_ISL_417760	hCoV-19/Iceland/60/2020	2020-03-06	The National University Hospital of Iceland	deCODE genetics	Daniel F Gudbjartsson; Agnar Helgason; Hakon Jonsson; Olafur T Magnusson; Pall Melsted; Gudmundur L Norddahl; Jona Saemundsdottir; Asgeir Sigurdsson; Patrick Sulem; Arna B Agustsdottir; Berglind Eiriksdottir; Run Fridriksdottir; Elisabet E Gardarsdottir; Gudmundur Georgsson; Olafia S Gretarsdottir; Kjartan R Gudmundsson; Thora R Gunnarsdottir; Arnaldur Gylfason; Hilma Holm; Brynjar O Jensson; Asl…
EPI_ISL_416434	hCoV-19/USA/WA-UW78/2020	2020-03-10	UW Virology Lab	UW Virology Lab	Pavitra Roychoudhury, Hong Xie, Keith Jerome, Alexander Greninger
EPI_ISL_417765	hCoV-19/Iceland/13/2020	2020-02-27	The National University Hospital of Iceland	deCODE genetics	Daniel F Gudbjartsson; Agnar Helgason; Hakon Jonsson; Olafur T Magnusson; Pall Melsted; Gudmundur L Norddahl; Jona Saemundsdottir; Asgeir Sigurdsson; Patrick Sulem; Arna B Agustsdottir; Berglind Eiriksdottir; Run Fridriksdottir; Elisabet E Gardarsdottir; Gudmundur Georgsson; Olafia S Gretarsdottir; Kjartan R Gudmundsson; Thora R Gunnarsdottir; Arnaldur Gylfason; Hilma Holm; Brynjar O Jensson; Asl…
EPI_ISL_416435	hCoV-19/USA/WA-UW79/2020	2020-03-10	UW Virology Lab	UW Virology Lab	Pavitra Roychoudhury, Hong Xie, Keith Jerome, Alexander Greninger
EPI_ISL_417766	hCoV-19/Iceland/208/2020	2020-03-16	The National University Hospital of Iceland	deCODE genetics	Daniel F Gudbjartsson; Agnar Helgason; Hakon Jonsson; Olafur T Magnusson; Pall Melsted; Gudmundur L Norddahl; Jona Saemundsdottir; Asgeir Sigurdsson; Patrick Sulem; Arna B Agustsdottir; Berglind Eiriksdottir; Run Fridriksdottir; Elisabet E Gardarsdottir; Gudmundur Georgsson; Olafia S Gretarsdottir; Kjartan R Gudmundsson; Thora R Gunnarsdottir; Arnaldur Gylfason; Hilma Holm; Brynjar O Jensson; Asl…
EPI_ISL_416432	hCoV-19/Saudi Arabia/KAIMRC-Alghoribi/2020	2020-03-07	Clinical Microbiology Lab	Infectious Disease Research Department, King Abdullah International Medical Research Center (KAIMRC)	Majed Alghoribi, Sadeem Alhayli, Abdulrahman Alswaji, Liliane Okdah, Sameera Al Johani, Michel Doumith
EPI_ISL_417763	hCoV-19/Iceland/211/2020	2020-03-16	The National University Hospital of Iceland	deCODE genetics	Daniel F Gudbjartsson; Agnar Helgason; Hakon Jonsson; Olafur T Magnusson; Pall Melsted; Gudmundur L Norddahl; Jona Saemundsdottir; Asgeir Sigurdsson; Patrick Sulem; Arna B Agustsdottir; Berglind Eiriksdottir; Run Fridriksdottir; Elisabet E Gardarsdottir; Gudmundur Georgsson; Olafia S Gretarsdottir; Kjartan R Gudmundsson; Thora R Gunnarsdottir; Arnaldur Gylfason; Hilma Holm; Brynjar O Jensson; Asl…
EPI_ISL_416433	hCoV-19/USA/WA-UW77/2020	2020-03-10	UW Virology Lab	UW Virology Lab	Pavitra Roychoudhury, Hong Xie, Keith Jerome, Alexander Greninger
EPI_ISL_417764	hCoV-19/Iceland/209/2020	2020-03-16	The National University Hospital of Iceland	deCODE genetics	Daniel F Gudbjartsson; Agnar Helgason; Hakon Jonsson; Olafur T Magnusson; Pall Melsted; Gudmundur L Norddahl; Jona Saemundsdottir; Asgeir Sigurdsson; Patrick Sulem; Arna B Agustsdottir; Berglind Eiriksdottir; Run Fridriksdottir; Elisabet E Gardarsdottir; Gudmundur Georgsson; Olafia S Gretarsdottir; Kjartan R Gudmundsson; Thora R Gunnarsdottir; Arnaldur Gylfason; Hilma Holm; Brynjar O Jensson; Asl…
EPI_ISL_416438	hCoV-19/USA/WA-UW82/2020	2020-03-10	UW Virology Lab	UW Virology Lab	Pavitra Roychoudhury, Hong Xie, Keith Jerome, Alexander Greninger
EPI_ISL_417769	hCoV-19/Iceland/50/2020	2020-03-05	The National University Hospital of Iceland	deCODE genetics	Daniel F Gudbjartsson; Agnar Helgason; Hakon Jonsson; Olafur T Magnusson; Pall Melsted; Gudmundur L Norddahl; Jona Saemundsdottir; Asgeir Sigurdsson; Patrick Sulem; Arna B Agustsdottir; Berglind Eiriksdottir; Run Fridriksdottir; Elisabet E Gardarsdottir; Gudmundur Georgsson; Olafia S Gretarsdottir; Kjartan R Gudmundsson; Thora R Gunnarsdottir; Arnaldur Gylfason; Hilma Holm; Brynjar O Jensson; Asl…
EPI_ISL_416439	hCoV-19/USA/WA-UW83/2020	2020-03-10	UW Virology Lab	UW Virology Lab	Pavitra Roychoudhury, Hong Xie, Keith Jerome, Alexander Greninger
EPI_ISL_415105	hCoV-19/Brazil/BA-312/2020	2020-03-04	Laboratório Central de Saúde Pública Professor Gonçalo Moniz – LACEN/BA	Instituto Oswaldo Cruz FIOCRUZ - Laboratory of Respiratory Viruses and Measles (LVRS)	Paola Resende, Allison Fabri, Joilson Xavier, Sunando Roy, Fernando Motta, Aline Mattos, Milene Miranda, Cristiana Garcia, Braulia Caetano, Maria Ogrzewalska, Jonathan Lopes, Luciana Appolinario, Maria Nóbrega, Marilda Siqueira
EPI_ISL_416436	hCoV-19/USA/WA-UW80/2020	2020-03-10	UW Virology Lab	UW Virology Lab	Pavitra Roychoudhury, Hong Xie, Keith Jerome, Alexander Greninger
EPI_ISL_417767	hCoV-19/Iceland/28/2020	2020-03-03	The National University Hospital of Iceland	deCODE genetics	Daniel F Gudbjartsson; Agnar Helgason; Hakon Jonsson; Olafur T Magnusson; Pall Melsted; Gudmundur L Norddahl; Jona Saemundsdottir; Asgeir Sigurdsson; Patrick Sulem; Arna B Agustsdottir; Berglind Eiriksdottir; Run Fridriksdottir; Elisabet E Gardarsdottir; Gudmundur Georgsson; Olafia S Gretarsdottir; Kjartan R Gudmundsson; Thora R Gunnarsdottir; Arnaldur Gylfason; Hilma Holm; Brynjar O Jensson; Asl…
EPI_ISL_416437	hCoV-19/USA/WA-UW81/2020	2020-03-10	UW Virology Lab	UW Virology Lab	Pavitra Roychoudhury, Hong Xie, Keith Jerome, Alexander Greninger
EPI_ISL_417768	hCoV-19/Iceland/99/2020	2020-03-10	The National University Hospital of Iceland	deCODE genetics	Daniel F Gudbjartsson; Agnar Helgason; Hakon Jonsson; Olafur T Magnusson; Pall Melsted; Gudmundur L Norddahl; Jona Saemundsdottir; Asgeir Sigurdsson; Patrick Sulem; Arna B Agustsdottir; Berglind Eiriksdottir; Run Fridriksdottir; Elisabet E Gardarsdottir; Gudmundur Georgsson; Olafia S Gretarsdottir; Kjartan R Gudmundsson; Thora R Gunnarsdottir; Arnaldur Gylfason; Hilma Holm; Brynjar O Jensson; Asl…
EPI_ISL_416429	hCoV-19/Vietnam/CM99/2020	2020-02-11	National Influenza Center, National Institute of Hygiene and Epidemiology (NIHE)	National Influenza Center, National Institute of Hygiene and Epidemiology (NIHE)	Le Quynh Mai, Taichiro Takemura, Meng Ling Moi, Takeshi Nabeshima, Nguyen Le Khanh Hang, Hoang Vu Mai Phuong, Ung Thi Hong Trang, Le Thi Thanh, Nguyen Vu Son, Vuong Duc Cuong, Pham Thi Hien, Tran Thu Huong, Nguyen Phuong Anh, Pham Hong Quynh Anh, Kouichi Morita, Futoshi Hasebe, Dang Duc Anh
EPI_ISL_417750	hCoV-19/Iceland/202/2020	2020-03-16	The National University Hospital of Iceland	deCODE genetics	Daniel F Gudbjartsson; Agnar Helgason; Hakon Jonsson; Olafur T Magnusson; Pall Melsted; Gudmundur L Norddahl; Jona Saemundsdottir; Asgeir Sigurdsson; Patrick Sulem; Arna B Agustsdottir; Berglind Eiriksdottir; Run Fridriksdottir; Elisabet E Gardarsdottir; Gudmundur Georgsson; Olafia S Gretarsdottir; Kjartan R Gudmundsson; Thora R Gunnarsdottir; Arnaldur Gylfason; Hilma Holm; Brynjar O Jensson; Asl…
EPI_ISL_416420	hCoV-19/USA/CT-Yale-006/2020	2020-03-13	Yale Clinical Virology Laboratory	Grubaugh Lab - Yale School of Public Health	Joseph Fauver, Chantal Vogels, Anderson Brito, Tara Alpert, Nagarjuna Cheemarla, Ellen Foxman, Anthony Muyombwe, Jafar Razeq, Richard Martinello, Albert Ko, Marie-Louise Landry, Nathan Grubaugh
EPI_ISL_417751	hCoV-19/Iceland/46/2020	2020-03-04	The National University Hospital of Iceland	deCODE genetics	Daniel F Gudbjartsson; Agnar Helgason; Hakon Jonsson; Olafur T Magnusson; Pall Melsted; Gudmundur L Norddahl; Jona Saemundsdottir; Asgeir Sigurdsson; Patrick Sulem; Arna B Agustsdottir; Berglind Eiriksdottir; Run Fridriksdottir; Elisabet E Gardarsdottir; Gudmundur Georgsson; Olafia S Gretarsdottir; Kjartan R Gudmundsson; Thora R Gunnarsdottir; Arnaldur Gylfason; Hilma Holm; Brynjar O Jensson; Asl…
EPI_ISL_416423	hCoV-19/USA/CT-Yale-009/2020	2020-03-13	Yale Clinical Virology Laboratory	Grubaugh Lab - Yale School of Public Health	Joseph Fauver, Chantal Vogels, Anderson Brito, Tara Alpert, Nagarjuna Cheemarla, Ellen Foxman, Anthony Muyombwe, Jafar Razeq, Richard Martinello, Albert Ko, Marie-Louise Landry, Nathan Grubaugh
EPI_ISL_417754	hCoV-19/Iceland/226/2020	2020-03-16	The National University Hospital of Iceland	deCODE genetics	Daniel F Gudbjartsson; Agnar Helgason; Hakon Jonsson; Olafur T Magnusson; Pall Melsted; Gudmundur L Norddahl; Jona Saemundsdottir; Asgeir Sigurdsson; Patrick Sulem; Arna B Agustsdottir; Berglind Eiriksdottir; Run Fridriksdottir; Elisabet E Gardarsdottir; Gudmundur Georgsson; Olafia S Gretarsdottir; Kjartan R Gudmundsson; Thora R Gunnarsdottir; Arnaldur Gylfason; Hilma Holm; Brynjar O Jensson; Asl…
EPI_ISL_417755	hCoV-19/Iceland/169/2020	2020-03-13	The National University Hospital of Iceland	deCODE genetics	Daniel F Gudbjartsson; Agnar Helgason; Hakon Jonsson; Olafur T Magnusson; Pall Melsted; Gudmundur L Norddahl; Jona Saemundsdottir; Asgeir Sigurdsson; Patrick Sulem; Arna B Agustsdottir; Berglind Eiriksdottir; Run Fridriksdottir; Elisabet E Gardarsdottir; Gudmundur Georgsson; Olafia S Gretarsdottir; Kjartan R Gudmundsson; Thora R Gunnarsdottir; Arnaldur Gylfason; Hilma Holm; Brynjar O Jensson; Asl…
EPI_ISL_416424	hCoV-19/USA/CT-Yale-010/2020	2020-03-14	Yale Clinical Virology Laboratory	Grubaugh Lab - Yale School of Public Health	Joseph Fauver, Chantal Vogels, Anderson Brito, Tara Alpert, Nagarjuna Cheemarla, Ellen Foxman, Anthony Muyombwe, Jafar Razeq, Richard Martinello, Albert Ko, Marie-Louise Landry, Nathan Grubaugh
EPI_ISL_416421	hCoV-19/USA/CT-Yale-007/2020	2020-03-13	Yale Clinical Virology Laboratory	Grubaugh Lab - Yale School of Public Health	Joseph Fauver, Chantal Vogels, Anderson Brito, Tara Alpert, Nagarjuna Cheemarla, Ellen Foxman, Anthony Muyombwe, Jafar Razeq, Richard Martinello, Albert Ko, Marie-Louise Landry, Nathan Grubaugh
EPI_ISL_417752	hCoV-19/Iceland/213/2020	2020-03-16	The National University Hospital of Iceland	deCODE genetics	Daniel F Gudbjartsson; Agnar Helgason; Hakon Jonsson; Olafur T Magnusson; Pall Melsted; Gudmundur L Norddahl; Jona Saemundsdottir; Asgeir Sigurdsson; Patrick Sulem; Arna B Agustsdottir; Berglind Eiriksdottir; Run Fridriksdottir; Elisabet E Gardarsdottir; Gudmundur Georgsson; Olafia S Gretarsdottir; Kjartan R Gudmundsson; Thora R Gunnarsdottir; Arnaldur Gylfason; Hilma Holm; Brynjar O Jensson; Asl…
EPI_ISL_417753	hCoV-19/Iceland/180/2020	2020-03-16	The National University Hospital of Iceland	deCODE genetics	Daniel F Gudbjartsson; Agnar Helgason; Hakon Jonsson; Olafur T Magnusson; Pall Melsted; Gudmundur L Norddahl; Jona Saemundsdottir; Asgeir Sigurdsson; Patrick Sulem; Arna B Agustsdottir; Berglind Eiriksdottir; Run Fridriksdottir; Elisabet E Gardarsdottir; Gudmundur Georgsson; Olafia S Gretarsdottir; Kjartan R Gudmundsson; Thora R Gunnarsdottir; Arnaldur Gylfason; Hilma Holm; Brynjar O Jensson; Asl…
EPI_ISL_416422	hCoV-19/USA/CT-Yale-008/2020	2020-03-13	Yale Clinical Virology Laboratory	Grubaugh Lab - Yale School of Public Health	Joseph Fauver, Chantal Vogels, Anderson Brito, Tara Alpert, Nagarjuna Cheemarla, Ellen Foxman, Anthony Muyombwe, Jafar Razeq, Richard Martinello, Albert Ko, Marie-Louise Landry, Nathan Grubaugh
EPI_ISL_416427	hCoV-19/Vietnam/38142/2020	2020-01-24	National Influenza Center, National Institute of Hygiene and Epidemiology (NIHE)	National Influenza Center, National Institute of Hygiene and Epidemiology (NIHE)	Le Quynh Mai, Taichiro Takemura, Meng Ling Moi, Takeshi Nabeshima, Nguyen Le Khanh Hang, Hoang Vu Mai Phuong, Ung Thi Hong Trang, Le Thi Thanh, Nguyen Vu Son, Vuong Duc Cuong, Pham Thi Hien, Tran Thu Huong, Nguyen Phuong Anh, Pham Hong Quynh Anh, Kouichi Morita, Futoshi Hasebe, Dang Duc Anh
EPI_ISL_417758	hCoV-19/Iceland/164/2020	2020-03-14	The National University Hospital of Iceland	deCODE genetics	Daniel F Gudbjartsson; Agnar Helgason; Hakon Jonsson; Olafur T Magnusson; Pall Melsted; Gudmundur L Norddahl; Jona Saemundsdottir; Asgeir Sigurdsson; Patrick Sulem; Arna B Agustsdottir; Berglind Eiriksdottir; Run Fridriksdottir; Elisabet E Gardarsdottir; Gudmundur Georgsson; Olafia S Gretarsdottir; Kjartan R Gudmundsson; Thora R Gunnarsdottir; Arnaldur Gylfason; Hilma Holm; Brynjar O Jensson; Asl…
EPI_ISL_416428	hCoV-19/Vietnam/39607/2020	2020-03-07	National Influenza Center, National Institute of Hygiene and Epidemiology (NIHE)	National Influenza Center, National Institute of Hygiene and Epidemiology (NIHE)	Le Quynh Mai, Taichiro Takemura, Meng Ling Moi, Takeshi Nabeshima, Nguyen Le Khanh Hang, Hoang Vu Mai Phuong, Ung Thi Hong Trang, Le Thi Thanh, Nguyen Vu Son, Vuong Duc Cuong, Pham Thi Hien, Tran Thu Huong, Nguyen Phuong Anh, Pham Hong Quynh Anh, Kouichi Morita, Futoshi Hasebe, Dang Duc Anh
EPI_ISL_417759	hCoV-19/Iceland/166/2020	2020-03-13	The National University Hospital of Iceland	deCODE genetics	Daniel F Gudbjartsson; Agnar Helgason; Hakon Jonsson; Olafur T Magnusson; Pall Melsted; Gudmundur L Norddahl; Jona Saemundsdottir; Asgeir Sigurdsson; Patrick Sulem; Arna B Agustsdottir; Berglind Eiriksdottir; Run Fridriksdottir; Elisabet E Gardarsdottir; Gudmundur Georgsson; Olafia S Gretarsdottir; Kjartan R Gudmundsson; Thora R Gunnarsdottir; Arnaldur Gylfason; Hilma Holm; Brynjar O Jensson; Asl…
EPI_ISL_416425	hCoV-19/Hangzhou/ZJU-07/2020	2020-02-03	State Key Laboratory for Diagnosis and Treatment of Infectious Diseases, National Clinical Research Center for Infectious Diseases, First Affiliated Hospital, Zhejiang University School of Medicine, Hangzhou, China 310003	State Key Laboratory for Diagnosis and Treatment of Infectious Diseases, National Clinical Research Center for Infectious Diseases, First Affiliated Hospital, Zhejiang University School of Medicine, Hangzhou, China 310003	Hangping Yao, Nanping Wu, Chao Jiang, Xiangyun Lu, Linfang Cheng, Fumin Liu, Zhigang Wu, Haibo Wu, Changzhong Jin, Min Zheng, Lanjuan Li
EPI_ISL_417756	hCoV-19/Iceland/58/2020	2020-03-06	The National University Hospital of Iceland	deCODE genetics	Daniel F Gudbjartsson; Agnar Helgason; Hakon Jonsson; Olafur T Magnusson; Pall Melsted; Gudmundur L Norddahl; Jona Saemundsdottir; Asgeir Sigurdsson; Patrick Sulem; Arna B Agustsdottir; Berglind Eiriksdottir; Run Fridriksdottir; Elisabet E Gardarsdottir; Gudmundur Georgsson; Olafia S Gretarsdottir; Kjartan R Gudmundsson; Thora R Gunnarsdottir; Arnaldur Gylfason; Hilma Holm; Brynjar O Jensson; Asl…
EPI_ISL_416426	hCoV-19/Hungary/mbl1/2020	2020-03-17	Virological Research Group, Szentágothai Research Centre, University of Pécs	Bioinformatics Research Group, Szentágothai Research Centre, University of Pécs	Péter Urbán, Endre Gábor Tóth, Gábor Kemenesi, Róbert Herczeg, Attila Gyenesei, Ferenc Jakab
EPI_ISL_417757	hCoV-19/Iceland/62/2020	2020-03-06	The National University Hospital of Iceland	deCODE genetics	Daniel F Gudbjartsson; Agnar Helgason; Hakon Jonsson; Olafur T Magnusson; Pall Melsted; Gudmundur L Norddahl; Jona Saemundsdottir; Asgeir Sigurdsson; Patrick Sulem; Arna B Agustsdottir; Berglind Eiriksdottir; Run Fridriksdottir; Elisabet E Gardarsdottir; Gudmundur Georgsson; Olafia S Gretarsdottir; Kjartan R Gudmundsson; Thora R Gunnarsdottir; Arnaldur Gylfason; Hilma Holm; Brynjar O Jensson; Asl…
EPI_ISL_417749	hCoV-19/Iceland/69/2020	2020-03-08	The National University Hospital of Iceland	deCODE genetics	Daniel F Gudbjartsson; Agnar Helgason; Hakon Jonsson; Olafur T Magnusson; Pall Melsted; Gudmundur L Norddahl; Jona Saemundsdottir; Asgeir Sigurdsson; Patrick Sulem; Arna B Agustsdottir; Berglind Eiriksdottir; Run Fridriksdottir; Elisabet E Gardarsdottir; Gudmundur Georgsson; Olafia S Gretarsdottir; Kjartan R Gudmundsson; Thora R Gunnarsdottir; Arnaldur Gylfason; Hilma Holm; Brynjar O Jensson; Asl…
EPI_ISL_416418	hCoV-19/USA/CT-Yale-003/2020	2020-03-08	Connecticut State Department of Public Health	Grubaugh Lab - Yale School of Public Health	Joseph Fauver, Chantal Vogels, Anderson Brito, Tara Alpert, Nagarjuna Cheemarla, Ellen Foxman, Anthony Muyombwe, Jafar Razeq, Richard Martinello, Albert Ko, Marie-Louise Landry, Nathan Grubaugh
EPI_ISL_416419	hCoV-19/USA/CT-Yale-005/2020	2020-03-09	Connecticut State Department of Public Health	Grubaugh Lab - Yale School of Public Health	Joseph Fauver, Chantal Vogels, Anderson Brito, Tara Alpert, Nagarjuna Cheemarla, Ellen Foxman, Anthony Muyombwe, Jafar Razeq, Richard Martinello, Albert Ko, Marie-Louise Landry, Nathan Grubaugh
EPI_ISL_403935	hCoV-19/Guangdong/20SF025/2020	2020-01-15	Guangdong Provincial Center for Diseases Control and Prevention; Guangdong Provincial Public Health	Department of Microbiology, Guangdong Provincial Center for Diseases Control and Prevention	Min Kang, Jie Wu, Jing Lu, Tao Liu, Baisheng Li, Shujiang Mei, Feng Ruan, Lifeng Lin, Changwen Ke, Haojie Zhong, Yingtao Zhang, Lirong Zou, Xuguang Chen, Qi Zhu, Jianpeng Xiao, Jianxiang Geng, Zhe Liu, Jianxiong Hu, Weilin Zeng, Xing Li, Yuhuang Liao, Xiujuan Tang, Songjian Xiao, Ying Wang, Yingchao Song, Xue Zhuang, Lijun Liang, Guanhao He, Huihong Deng, Tie Song, Jianfeng He, Wenjun Ma
EPI_ISL_418198	hCoV-19/USA/NY-NYUMC13/2020	2020-03-17	NYU Langone Health	Department of Pathology and Medicine, New York University School of Medicine	Margaret Black, John Cadley, Paolo Cotzia, John Chen, Dacia Dimartino, Xiaojun Feng, Adriana Heguy, Megan Hogan, Emily Huang, George Jour, Christian Marier, Matthew T. Maurano, Mark J. Mulligan, Peter Meyn, Jared Pinnell, Amy Rapkiewicz, Marie Samanovic-Golden, Antonio Serrano, Guomiao Shen, Matija Snuderl, Nick Vulpescu, Gael Westby, Paul Zappile
EPI_ISL_403936	hCoV-19/Guangdong/20SF028/2020	2020-01-17	Guangdong Provincial Center for Diseases Control and Prevention; Guangdong Provincial Public Health	Department of Microbiology, Guangdong Provincial Center for Diseases Control and Prevention	Min Kang, Jie Wu, Jing Lu, Tao Liu, Baisheng Li, Shujiang Mei, Feng Ruan, Lifeng Lin, Changwen Ke, Haojie Zhong, Yingtao Zhang, Lirong Zou, Xuguang Chen, Qi Zhu, Jianpeng Xiao, Jianxiang Geng, Zhe Liu, Jianxiong Hu, Weilin Zeng, Xing Li, Yuhuang Liao, Xiujuan Tang, Songjian Xiao, Ying Wang, Yingchao Song, Xue Zhuang, Lijun Liang, Guanhao He, Huihong Deng, Tie Song, Jianfeng He, Wenjun Ma
EPI_ISL_418197	hCoV-19/USA/NY-NYUMC12/2020	2020-03-15	NYU Langone Health	Department of Pathology and Medicine, New York University School of Medicine	Margaret Black, John Cadley, Paolo Cotzia, John Chen, Dacia Dimartino, Xiaojun Feng, Adriana Heguy, Megan Hogan, Emily Huang, George Jour, Christian Marier, Matthew T. Maurano, Mark J. Mulligan, Peter Meyn, Jared Pinnell, Amy Rapkiewicz, Marie Samanovic-Golden, Antonio Serrano, Guomiao Shen, Matija Snuderl, Nick Vulpescu, Gael Westby, Paul Zappile
EPI_ISL_403933	hCoV-19/Guangdong/20SF013/2020	2020-01-15	Guangdong Provincial Center for Diseases Control and Prevention; Guangdong Provincial Public Health	Department of Microbiology, Guangdong Provincial Center for Diseases Control and Prevention	Min Kang, Jie Wu, Jing Lu, Tao Liu, Baisheng Li, Shujiang Mei, Feng Ruan, Lifeng Lin, Changwen Ke, Haojie Zhong, Yingtao Zhang, Lirong Zou, Xuguang Chen, Qi Zhu, Jianpeng Xiao, Jianxiang Geng, Zhe Liu, Jianxiong Hu, Weilin Zeng, Xing Li, Yuhuang Liao, Xiujuan Tang, Songjian Xiao, Ying Wang, Yingchao Song, Xue Zhuang, Lijun Liang, Guanhao He, Huihong Deng, Tie Song, Jianfeng He, Wenjun Ma
EPI_ISL_418196	hCoV-19/USA/NY-NYUMC11/2020	2020-03-14	NYU Langone Health	Department of Pathology and Medicine, New York University School of Medicine	Margaret Black, John Cadley, Paolo Cotzia, John Chen, Dacia Dimartino, Xiaojun Feng, Adriana Heguy, Megan Hogan, Emily Huang, George Jour, Christian Marier, Matthew T. Maurano, Mark J. Mulligan, Peter Meyn, Jared Pinnell, Amy Rapkiewicz, Marie Samanovic-Golden, Antonio Serrano, Guomiao Shen, Matija Snuderl, Nick Vulpescu, Gael Westby, Paul Zappile
EPI_ISL_403934	hCoV-19/Guangdong/20SF014/2020	2020-01-15	Guangdong Provincial Center for Diseases Control and Prevention; Guangdong Provincial Public Health	Department of Microbiology, Guangdong Provincial Center for Diseases Control and Prevention	Min Kang, Jie Wu, Jing Lu, Tao Liu, Baisheng Li, Shujiang Mei, Feng Ruan, Lifeng Lin, Changwen Ke, Haojie Zhong, Yingtao Zhang, Lirong Zou, Xuguang Chen, Qi Zhu, Jianpeng Xiao, Jianxiang Geng, Zhe Liu, Jianxiong Hu, Weilin Zeng, Xing Li, Yuhuang Liao, Xiujuan Tang, Songjian Xiao, Ying Wang, Yingchao Song, Xue Zhuang, Lijun Liang, Guanhao He, Huihong Deng, Tie Song, Jianfeng He, Wenjun Ma
EPI_ISL_418195	hCoV-19/USA/NY-NYUMC10/2020	2020-03-17	NYU Langone Health	Department of Pathology and Medicine, New York University School of Medicine	Margaret Black, John Cadley, Paolo Cotzia, John Chen, Dacia Dimartino, Xiaojun Feng, Adriana Heguy, Megan Hogan, Emily Huang, George Jour, Christian Marier, Matthew T. Maurano, Mark J. Mulligan, Peter Meyn, Jared Pinnell, Amy Rapkiewicz, Marie Samanovic-Golden, Antonio Serrano, Guomiao Shen, Matija Snuderl, Nick Vulpescu, Gael Westby, Paul Zappile
EPI_ISL_403937	hCoV-19/Guangdong/20SF040/2020	2020-01-18	Guangdong Provincial Center for Diseases Control and Prevention; Guangdong Provincial Public Health	Department of Microbiology, Guangdong Provincial Center for Diseases Control and Prevention	Min Kang, Jie Wu, Jing Lu, Tao Liu, Baisheng Li, Shujiang Mei, Feng Ruan, Lifeng Lin, Changwen Ke, Haojie Zhong, Yingtao Zhang, Lirong Zou, Xuguang Chen, Qi Zhu, Jianpeng Xiao, Jianxiang Geng, Zhe Liu, Jianxiong Hu, Weilin Zeng, Xing Li, Yuhuang Liao, Xiujuan Tang, Songjian Xiao, Ying Wang, Yingchao Song, Xue Zhuang, Lijun Liang, Guanhao He, Huihong Deng, Tie Song, Jianfeng He, Wenjun Ma
EPI_ISL_418199	hCoV-19/USA/NY-NYUMC14/2020	2020-03-17	NYU Langone Health	Department of Pathology and Medicine, New York University School of Medicine	Margaret Black, John Cadley, Paolo Cotzia, John Chen, Dacia Dimartino, Xiaojun Feng, Adriana Heguy, Megan Hogan, Emily Huang, George Jour, Christian Marier, Matthew T. Maurano, Mark J. Mulligan, Peter Meyn, Jared Pinnell, Amy Rapkiewicz, Marie Samanovic-Golden, Antonio Serrano, Guomiao Shen, Matija Snuderl, Nick Vulpescu, Gael Westby, Paul Zappile
EPI_ISL_415920	hCoV-19/Wales/PHW32/2020	2020-03-12	Wales Specialist Virology Centre	Public Health Wales Microbiology Cardiff	Catherine Moore, Joanne Watkins, Sally Corden, Tom Connor
EPI_ISL_415916	hCoV-19/Wales/PHW25/2020	2020-03-11	Wales Specialist Virology Centre	Public Health Wales Microbiology Cardiff	Catherine Moore, Joanne Watkins, Sally Corden, Tom Connor
EPI_ISL_415919	hCoV-19/Wales/PHW29/2020	2020-03-11	Wales Specialist Virology Centre	Public Health Wales Microbiology Cardiff	Catherine Moore, Joanne Watkins, Sally Corden, Tom Connor
EPI_ISL_415918	hCoV-19/Wales/PHW26/2020	2020-03-11	Wales Specialist Virology Centre	Public Health Wales Microbiology Cardiff	Catherine Moore, Joanne Watkins, Sally Corden, Tom Connor
EPI_ISL_418190	hCoV-19/USA/NY-NYUMC5/2020	2020-03-16	NYU Langone Health	Department of Pathology and Medicine, New York University School of Medicine	Margaret Black, John Cadley, Paolo Cotzia, John Chen, Dacia Dimartino, Xiaojun Feng, Adriana Heguy, Megan Hogan, Emily Huang, George Jour, Christian Marier, Matthew T. Maurano, Mark J. Mulligan, Peter Meyn, Jared Pinnell, Amy Rapkiewicz, Marie Samanovic-Golden, Antonio Serrano, Guomiao Shen, Matija Snuderl, Nick Vulpescu, Gael Westby, Paul Zappile
EPI_ISL_418194	hCoV-19/USA/NY-NYUMC9/2020	2020-03-17	NYU Langone Health	Department of Pathology and Medicine, New York University School of Medicine	Margaret Black, John Cadley, Paolo Cotzia, John Chen, Dacia Dimartino, Xiaojun Feng, Adriana Heguy, Megan Hogan, Emily Huang, George Jour, Christian Marier, Matthew T. Maurano, Mark J. Mulligan, Peter Meyn, Jared Pinnell, Amy Rapkiewicz, Marie Samanovic-Golden, Antonio Serrano, Guomiao Shen, Matija Snuderl, Nick Vulpescu, Gael Westby, Paul Zappile
EPI_ISL_418193	hCoV-19/USA/NY-NYUMC8/2020	2020-03-17	NYU Langone Health	Department of Pathology and Medicine, New York University School of Medicine	Margaret Black, John Cadley, Paolo Cotzia, John Chen, Dacia Dimartino, Xiaojun Feng, Adriana Heguy, Megan Hogan, Emily Huang, George Jour, Christian Marier, Matthew T. Maurano, Mark J. Mulligan, Peter Meyn, Jared Pinnell, Amy Rapkiewicz, Marie Samanovic-Golden, Antonio Serrano, Guomiao Shen, Matija Snuderl, Nick Vulpescu, Gael Westby, Paul Zappile
EPI_ISL_418192	hCoV-19/USA/NY-NYUMC7/2020	2020-03-16	NYU Langone Health	Department of Pathology and Medicine, New York University School of Medicine	Margaret Black, John Cadley, Paolo Cotzia, John Chen, Dacia Dimartino, Xiaojun Feng, Adriana Heguy, Megan Hogan, Emily Huang, George Jour, Christian Marier, Matthew T. Maurano, Mark J. Mulligan, Peter Meyn, Jared Pinnell, Amy Rapkiewicz, Marie Samanovic-Golden, Antonio Serrano, Guomiao Shen, Matija Snuderl, Nick Vulpescu, Gael Westby, Paul Zappile
EPI_ISL_418191	hCoV-19/USA/NY-NYUMC6/2020	2020-03-16	NYU Langone Health	Department of Pathology and Medicine, New York University School of Medicine	Margaret Black, John Cadley, Paolo Cotzia, John Chen, Dacia Dimartino, Xiaojun Feng, Adriana Heguy, Megan Hogan, Emily Huang, George Jour, Christian Marier, Matthew T. Maurano, Mark J. Mulligan, Peter Meyn, Jared Pinnell, Amy Rapkiewicz, Marie Samanovic-Golden, Antonio Serrano, Guomiao Shen, Matija Snuderl, Nick Vulpescu, Gael Westby, Paul Zappile
EPI_ISL_418187	hCoV-19/USA/WI-GMF-00228/2020	2020-03-23	Gundersen Molecular Diagnostic Laboratory	Kabara Cancer Research Institute	Craig S. Richmond & Paraic A. Kenny
EPI_ISL_418186	hCoV-19/USA/WI-GMF-00227/2020	2020-03-23	Gundersen Molecular Diagnostic Laboratory	Kabara Cancer Research Institute	Craig S. Richmond & Paraic A. Kenny
EPI_ISL_418185	hCoV-19/USA/WI-GMF-00049/2020	2020-03-18	Gundersen Molecular Diagnostic Laboratory	Kabara Cancer Research Institute	Craig S. Richmond & Paraic A. Kenny
EPI_ISL_418184	hCoV-19/USA/WI-GMF-00018/2020	2020-03-18	Gundersen Molecular Diagnostics Laboratory	Kabara Cancer Research Institute	Craig S. Richmond & Paraic A. Kenny
EPI_ISL_403928	hCoV-19/Wuhan/IPBCAMS-WH-05/2020	2020-01-01	Institute of Pathogen Biology, Chinese Academy of Medical Sciences & Peking Union Medical College	Institute of Pathogen Biology, Chinese Academy of Medical Sciences & Peking Union Medical College	Lili Ren, Jianwei Wang, Qi Jin, Zichun Xiang, Zhiqiang Wu, Chao Wu, Yiwei Liu
EPI_ISL_403929	hCoV-19/Wuhan/IPBCAMS-WH-04/2019	2019-12-30	Institute of Pathogen Biology, Chinese Academy of Medical Sciences & Peking Union Medical College	Institute of Pathogen Biology, Chinese Academy of Medical Sciences & Peking Union Medical College	Lili Ren, Jianwei Wang, Qi Jin, Zichun Xiang, Zhiqiang Wu, Chao Wu, Yiwei Liu
EPI_ISL_418189	hCoV-19/USA/WI-GMF-00237/2020	2020-03-23	Gundersen Molecular Diagnostics Laboratory	Kabara Cancer Research Institute	Craig S. Richmond & Paraic A. Kenny
EPI_ISL_418188	hCoV-19/USA/WI-GMF-00232/2020	2020-03-23	Gundersen Molecular Diagnostics Laboratory	Kabara Cancer Research Institute	Craig S. Richmond & Paraic A. Kenny
EPI_ISL_410218	hCoV-19/Taiwan/NTU02/2020	2020-02-05	Department of Laboratory Medicine, National Taiwan University Hospital	Microbial Genomics Core Lab, National Taiwan University Centers of Genomic and Precision Medicine	Shiou-Hwei Yeh, You-Yu Lin, Ya-Yun Lai, Chiao-Ling Li, Shan-Chwen Chang, Pei-Jer Chen, Sui-Yuan Chang
EPI_ISL_403931	hCoV-19/Wuhan/IPBCAMS-WH-02/2019	2019-12-30	Institute of Pathogen Biology, Chinese Academy of Medical Sciences & Peking Union Medical College	Institute of Pathogen Biology, Chinese Academy of Medical Sciences & Peking Union Medical College	Lili Ren, Jianwei Wang, Qi Jin, Zichun Xiang, Zhiqiang Wu, Chao Wu, Yiwei Liu
EPI_ISL_418183	hCoV-19/Hungary/2/2020	2020-03-17	Virological Research Group, Szentágothai Research Centre	Bioinformatics Research Group, Szentágothai Research Centre	Péter Urbán, Endre Gábor Tóth, Gábor Kemenesi, Róbert Herczeg, Attila Gyenesei, Ferenc Jakab
EPI_ISL_403932	hCoV-19/Guangdong/20SF012/2020	2020-01-14	Guangdong Provincial Center for Diseases Control and Prevention; Guangdong Provincial Public Health	Department of Microbiology, Guangdong Provincial Center for Diseases Control and Prevention	Min Kang, Jie Wu, Jing Lu, Tao Liu, Baisheng Li, Shujiang Mei, Feng Ruan, Lifeng Lin, Changwen Ke, Haojie Zhong, Yingtao Zhang, Lirong Zou, Xuguang Chen, Qi Zhu, Jianpeng Xiao, Jianxiang Geng, Zhe Liu, Jianxiong Hu, Weilin Zeng, Xing Li, Yuhuang Liao, Xiujuan Tang, Songjian Xiao, Ying Wang, Yingchao Song, Xue Zhuang, Lijun Liang, Guanhao He, Huihong Deng, Tie Song, Jianfeng He, Wenjun Ma
EPI_ISL_418182	hCoV-19/Spain/Madrid_H8_37/2020	2020-03-12	Hospital Universitario 12 de Octubre	Hospital Universitario La Paz	Elias Dahdouh, Sara González, Fernando Lázaro, Esther Viedma, Natalia Stella, Julio García, Juan Carlos Galán, Rafael Cantón, Mª Dolores Folgueira, Rafael Delgado, Jesús Mingorance
EPI_ISL_403930	hCoV-19/Wuhan/IPBCAMS-WH-03/2019	2019-12-30	Institute of Pathogen Biology, Chinese Academy of Medical Sciences & Peking Union Medical College	Institute of Pathogen Biology, Chinese Academy of Medical Sciences & Peking Union Medical College	Lili Ren, Jianwei Wang, Qi Jin, Zichun Xiang, Zhiqiang Wu, Chao Wu, Yiwei Liu
EPI_ISL_403962	hCoV-19/Nonthaburi/61/2020	2020-01-08	Bamrasnaradura Hospital	1. Department of Medical Sciences, Ministry of Public Health, Thailand 2. Thai Red Cross Emerging Infectious Diseases - Health Science Centre 3. Department of Disease Control, Ministry of Public Health, Thailand	Pilailuk,Okada; Siripaporn,Phuygun; Thanutsapa,Thanadachakul; Supaporn,Wacharapluesadee; Sittiporn,Parnmen; Warawan,Wongboot; Sunthareeya,Waicharoen; Rome,Buathong; Malinee,Chittaganpitch; Nanthawan,Mekha
[truncated: 1,929 more rows]
